# Supplementary material for: IL11-mediated stromal cell activation may not be the master regulator of pro-fibrotic signaling downstream of TGFβ
Source: Front Immunol. 2024 Feb 22;15:1293883. doi: 10.3389/fimmu.2024.1293883 (PMC10917968; doi:10.3389/fimmu.2024.1293883)
Supplement: Supplementary file 4 [file DataSheet_2.csv]

File Name			20211208_AYT2688-R1_2688-01_01.RCC	20211208_AYT2688-R1_2688-02_02.RCC	20211208_AYT2688-R1_2688-03_03.RCC	20211208_AYT2688-R1_2688-04_04.RCC	20211208_AYT2688-R1_2688-05_05.RCC	20211208_AYT2688-R1_2688-06_06.RCC	20211208_AYT2688-R1_2688-07_07.RCC	20211208_AYT2688-R1_2688-08_08.RCC	20211208_AYT2688-R1_2688-09_09.RCC	20211208_AYT2688-R1_2688-10_10.RCC	20211208_AYT2688-R1_2688-11_11.RCC	20211208_AYT2688-R1_2688-12_12.RCC
Description
Sample ID			2688-01	2688-02	2688-03	2688-04	2688-05	2688-06	2688-07	2688-08	2688-09	2688-10	2688-11	2688-12
Owner
Sample Date
File Version			1.7	1.7	1.7	1.7	1.7	1.7	1.7	1.7	1.7	1.7	1.7	1.7
Gene RLF			NS_HS_FIBROSIS_V2.1	NS_HS_FIBROSIS_V2.1	NS_HS_FIBROSIS_V2.1	NS_HS_FIBROSIS_V2.1	NS_HS_FIBROSIS_V2.1	NS_HS_FIBROSIS_V2.1	NS_HS_FIBROSIS_V2.1	NS_HS_FIBROSIS_V2.1	NS_HS_FIBROSIS_V2.1	NS_HS_FIBROSIS_V2.1	NS_HS_FIBROSIS_V2.1	NS_HS_FIBROSIS_V2.1
Comments
Lane ID			1.00	2.00	3.00	4.00	5.00	6.00	7.00	8.00	9.00	10.00	11.00	12.00
FOV Count			555.00	555.00	555.00	555.00	555.00	555.00	555.00	555.00	555.00	555.00	555.00	555.00
FOV Counted			538.00	553.00	554.00	543.00	543.00	547.00	553.00	543.00	538.00	547.00	543.00	543.00
Scanner ID			1611C0418	1611C0418	1611C0418	1611C0418	1611C0418	1611C0418	1611C0418	1611C0418	1611C0418	1611C0418	1611C0418	1611C0418
Stage Position			1.00	1.00	1.00	1.00	1.00	1.00	1.00	1.00	1.00	1.00	1.00	1.00
Binding Density			0.81	0.85	0.88	1.34	1.16	1.14	0.73	0.77	0.74	1.24	1.16	1.06
Messages
Positive	POS_A	ERCC_00117.1	30169.00	30413.00	30524.00	24855.00	25432.00	22398.00	29425.00	29244.00	27886.00	22138.00	22048.00	20822.00
Positive	POS_B	ERCC_00112.1	9965.00	10329.00	10343.00	8284.00	9115.00	7939.00	10503.00	10205.00	11056.00	8434.00	8556.00	8198.00
Positive	POS_C	ERCC_00002.1	2756.00	2744.00	2749.00	2225.00	2507.00	2202.00	2923.00	2796.00	2870.00	2364.00	2359.00	2197.00
Positive	POS_D	ERCC_00092.1	622.00	705.00	714.00	542.00	544.00	509.00	639.00	652.00	603.00	549.00	532.00	465.00
Positive	POS_E	ERCC_00035.1	93.00	89.00	109.00	78.00	91.00	82.00	93.00	110.00	80.00	79.00	85.00	73.00
Positive	POS_F	ERCC_00034.1	73.00	55.00	60.00	58.00	69.00	52.00	77.00	64.00	54.00	67.00	57.00	49.00
Negative	NEG_A	ERCC_00096.1	33.00	36.00	33.00	33.00	27.00	24.00	33.00	44.00	38.00	36.00	14.00	23.00
Negative	NEG_B	ERCC_00041.1	37.00	34.00	24.00	67.00	80.00	65.00	32.00	28.00	22.00	80.00	72.00	71.00
Negative	NEG_C	ERCC_00019.1	19.00	17.00	16.00	16.00	12.00	17.00	15.00	8.00	16.00	17.00	16.00	10.00
Negative	NEG_D	ERCC_00076.1	10.00	13.00	16.00	16.00	16.00	6.00	21.00	14.00	19.00	13.00	9.00	11.00
Negative	NEG_E	ERCC_00098.1	11.00	18.00	7.00	20.00	13.00	15.00	14.00	15.00	16.00	12.00	16.00	12.00
Negative	NEG_F	ERCC_00126.1	56.00	62.00	61.00	139.00	120.00	108.00	69.00	67.00	65.00	121.00	100.00	122.00
Negative	NEG_G	ERCC_00144.1	8.00	8.00	7.00	7.00	11.00	13.00	10.00	7.00	7.00	6.00	5.00	9.00
Negative	NEG_H	ERCC_00154.1	20.00	15.00	12.00	14.00	26.00	16.00	11.00	20.00	15.00	27.00	30.00	19.00
Endogenous	ABCA1	NM_005502.3	1966.56	2081.90	2021.15	539.75	450.53	467.90	1726.29	1670.35	1716.15	250.49	211.30	213.01
Endogenous	ABCB11	NM_003742.2	20.00	20.00	20.00	20.39	20.00	20.57	20.87	20.00	20.00	26.37	20.00	20.00
Endogenous	ACAA2	NM_006111.2	394.26	346.67	337.75	242.69	280.79	246.81	333.93	361.47	326.78	303.22	275.75	307.68
Endogenous	ACACA	NM_198834.1	97.14	127.52	119.73	148.53	147.73	166.59	92.43	105.39	141.16	123.72	123.61	120.49
Endogenous	ACACB	NM_001093.3	57.14	88.79	69.69	47.57	48.20	42.16	64.60	63.23	57.80	25.35	46.49	33.35
Endogenous	ACOX2	NM_003500.3	81.90	65.18	77.74	43.69	51.34	34.96	59.63	68.50	77.80	42.59	36.98	40.88
Endogenous	ACSL4	NM_004458.2	1152.32	1193.03	1183.02	1017.38	941.92	930.67	2210.29	2262.62	2305.24	873.15	940.30	943.49
Endogenous	ACSM3	NM_005622.3	22.86	20.00	34.85	31.06	27.24	28.79	30.81	21.08	28.90	34.48	40.15	31.20
Endogenous	ACTA2	NM_001613.1	2879.84	2449.35	2332.99	45389.71	46430.58	46458.24	1576.22	1452.21	1390.48	41558.40	41202.05	42334.54
Endogenous	ACTR1A	NM_005736.3	2093.22	2106.46	2175.73	2372.58	2353.22	2440.30	2229.17	2229.95	2182.97	2301.02	2257.78	2223.72
Endogenous	ACVRL1	NM_000020.1	310.46	275.82	293.08	93.19	102.68	95.64	242.50	246.60	220.08	44.62	59.16	58.09
Endogenous	ADA2	NM_001282229.1	103.80	94.46	107.22	69.90	67.06	70.96	28.82	36.88	28.90	20.00	20.00	23.67
Endogenous	ADAM17	NM_003183.4	329.51	357.06	325.24	253.37	281.84	266.35	313.06	280.32	340.12	254.54	241.94	235.60
Endogenous	ADAM9	NM_001005845.1	4253.10	3955.98	4095.91	3187.07	2960.91	3040.86	3817.32	3693.75	4393.73	2959.19	3025.86	3117.72
Endogenous	ADCY7	NM_001114.4	97.14	70.84	77.74	67.95	52.39	39.08	43.73	50.58	61.13	49.69	53.88	33.35
Endogenous	ADH1B	NM_000668.4	13645.92	15987.35	15804.62	48.54	45.05	35.99	16385.36	18528.81	18923.18	26.37	29.58	46.26
Endogenous	ADH1C	NM_000669.3	53.33	24.56	29.49	20.00	20.00	20.00	23.85	24.24	20.00	20.00	20.00	20.00
Endogenous	ADH4	NM_000670.3	21.90	20.00	20.00	20.00	20.00	21.60	20.00	20.00	20.00	20.00	20.00	20.00
Endogenous	ADH6	NM_000672.3	20.00	20.00	20.00	20.00	20.00	21.60	20.00	20.00	20.00	20.00	20.00	20.00
Endogenous	ADIPOQ	NM_004797.2	20.00	20.00	20.00	22.33	20.00	20.00	20.87	20.00	20.00	20.00	20.00	20.00
Endogenous	ADIPOR1	NM_015999.3	75.23	71.79	84.88	102.90	100.58	80.21	89.45	77.98	91.14	91.27	77.13	77.46
Endogenous	ADPGK	NR_023318.1	459.97	475.13	436.93	564.02	538.54	569.71	302.13	319.32	280.10	367.11	372.95	343.19
Endogenous	AIM2	NM_004833.1	20.00	20.00	20.00	20.00	20.00	24.68	20.00	20.00	20.00	20.00	20.00	20.00
Endogenous	AKR1B10	NM_020299.3	79.04	86.90	94.71	23.30	40.86	32.91	92.43	102.22	91.14	31.44	35.92	30.12
Endogenous	AKT1	NM_001014432.1	474.26	443.96	434.25	410.64	409.67	379.46	426.36	425.76	392.36	309.30	327.52	295.85
Endogenous	ALAD	NM_000031.5	144.75	159.64	131.35	60.19	69.15	67.87	123.24	108.55	107.81	61.86	49.66	58.09
Endogenous	ALDH3A2	NM_001031806.1	590.44	657.44	621.89	150.47	123.63	115.18	568.47	566.97	546.85	122.71	96.14	112.96
Endogenous	ALDH7A1	NM_001182.3	120.95	141.69	122.41	68.93	74.39	61.70	98.39	105.39	103.37	57.80	52.83	52.72
Endogenous	ALDH9A1	NM_000696.3	933.28	1009.78	999.85	752.35	763.80	781.55	1016.69	1073.87	1039.25	739.29	712.09	743.39
Endogenous	ALDOB	NM_000035.3	23.81	20.00	23.23	20.00	20.00	20.00	20.00	21.08	31.12	20.00	23.24	22.59
Endogenous	AMOTL1	NM_001301007.1	997.09	935.15	968.58	1299.87	1284.53	1210.38	1229.37	1230.90	1326.01	1518.13	1437.92	1496.46
Endogenous	AMOTL2	NM_016201.2	162.85	136.02	162.62	158.24	164.50	153.23	84.48	81.15	85.58	70.99	96.14	102.20
Endogenous	ANAPC1	NM_022662.2	252.37	263.54	245.72	317.44	265.08	287.94	245.48	259.25	266.76	256.57	268.36	294.77
Endogenous	ANAPC10	NM_001256710.1	230.46	235.21	235.00	258.23	237.84	239.61	238.52	264.52	246.75	309.30	265.19	258.20
Endogenous	ANAPC7	NM_016238.2	321.89	362.73	394.04	487.33	434.81	442.19	363.74	323.53	372.35	439.11	449.02	463.68
Endogenous	ANGPTL4	NR_104213.1	678.06	508.19	477.14	181.54	212.69	175.85	744.38	650.23	659.12	270.77	262.02	238.83
Endogenous	AP1G1	NM_001030007.1	748.53	740.57	760.39	902.82	868.58	839.14	645.99	676.57	730.25	780.87	817.74	752.00
Endogenous	AP1S1	NM_001283.3	1698.95	1728.62	1654.80	1335.79	1251.00	1327.61	1644.80	1600.80	1508.30	956.31	945.58	992.98
Endogenous	AP2S1	NM_021575.2	1664.67	1619.04	1635.15	1332.88	1318.06	1419.14	1274.10	1268.84	1194.86	1048.59	1080.82	1070.44
Endogenous	APC	NM_000038.3	145.71	133.19	148.32	167.94	148.78	157.34	131.19	132.79	125.60	175.44	164.82	145.24
Endogenous	APCS	NM_001639.3	25.71	26.45	27.70	29.12	29.34	24.68	30.81	29.51	28.90	35.49	42.26	31.20
Endogenous	APLP2	NM_001243299.1	1842.76	1847.64	1856.74	1489.17	1503.51	1443.82	2028.42	1864.26	1926.22	1471.48	1523.50	1416.85
Endogenous	APOA1	NM_000039.1	20.00	20.00	20.00	20.39	20.00	20.00	20.00	21.08	20.00	31.44	23.24	20.00
Endogenous	APOA2	NM_001643.1	20.00	20.00	20.00	20.00	24.10	20.00	20.00	20.00	20.00	20.00	20.00	25.82
Endogenous	APOA4	NM_000482.3	20.00	20.00	20.00	20.00	20.00	20.00	20.00	20.00	20.00	20.00	20.00	20.00
Endogenous	APOB	NM_000384.2	20.00	20.00	20.00	21.36	20.95	20.00	20.00	20.00	23.34	25.35	20.00	20.00
Endogenous	APOC2	NM_000483.3	20.00	20.00	20.00	20.00	20.00	20.00	20.00	20.00	23.34	20.00	20.00	20.00
Endogenous	APOC3	NM_000040.1	38.09	33.06	27.70	34.95	28.29	47.30	22.86	32.67	31.12	36.51	50.71	35.50
Endogenous	APOH	NM_000042.2	46.66	35.89	52.72	88.34	96.39	91.52	51.68	48.48	57.80	127.78	98.26	78.53
Endogenous	APP	NM_000484.3	11061.30	10781.66	10786.60	7360.44	7090.05	7037.07	9410.62	9095.79	8960.86	6070.49	5964.04	5943.90
Endogenous	AQP8	NM_001169.2	21.90	20.00	20.00	20.00	23.05	22.62	20.87	20.00	28.90	26.37	24.30	27.97
Endogenous	ARG1	NM_000045.3	21.90	20.00	22.34	29.12	26.19	26.74	22.86	25.29	22.23	21.30	20.00	24.74
Endogenous	ARHGAP35	NM_004491.4	842.81	872.81	964.11	484.42	426.43	428.83	889.48	899.99	819.17	381.31	401.48	446.46
Endogenous	ARHGEF2	NM_004723.2	695.20	673.50	726.43	689.25	633.88	695.17	586.36	621.77	604.65	796.08	816.69	834.84
Endogenous	ARHGEF6	NM_004840.2	493.31	464.74	493.22	145.62	155.07	124.43	565.49	512.17	543.52	200.79	159.53	179.66
Endogenous	ARRB1	NM_004041.3	175.23	190.81	161.73	79.60	76.48	62.73	204.73	202.34	184.51	48.68	56.00	59.17
Endogenous	ATF4	NM_001675.2	14184.94	13873.34	14093.53	17391.49	17103.30	17988.08	11289.97	10927.38	11160.51	16302.90	15931.22	16107.16
Endogenous	ATF7IP	NM_018179.3	509.50	543.14	536.11	340.74	321.66	290.00	522.76	518.49	522.40	283.95	306.39	293.70
Endogenous	ATG101	NM_021934.4	571.40	587.54	570.96	1226.09	1220.62	1215.52	556.55	541.68	525.74	1233.16	1270.99	1212.45
Endogenous	ATG2B	NM_018036.5	385.69	402.40	401.19	388.31	308.04	333.19	405.48	427.86	423.48	367.11	360.27	369.01
Endogenous	ATOX1	NM_004045.3	1175.17	1188.31	1183.92	1610.52	1583.13	1677.26	1050.48	1046.47	975.89	1477.56	1459.05	1511.53
Endogenous	ATP6V1E1	NM_001039367.1	2361.78	2395.51	2428.59	2796.81	2705.26	2977.10	2559.13	2511.33	2420.83	2855.75	2724.76	2767.01
Endogenous	ATP6V1F	NM_001198909.1	2177.02	2073.40	2129.26	2133.77	2010.61	2124.59	2157.62	2132.99	2032.92	1947.10	1820.38	1933.25
Endogenous	ATP6V1G2	NM_130463.2	61.90	60.45	58.08	54.36	42.96	43.19	68.57	61.12	71.14	37.52	30.64	40.88
Endogenous	ATP7A	NM_000052.4	272.37	271.10	264.48	215.51	211.64	196.42	203.74	213.93	202.29	144.00	138.40	133.40
Endogenous	AXL	NM_021913.2	542.83	576.21	569.17	664.98	668.46	656.09	522.76	477.39	519.07	533.42	581.08	569.11
Endogenous	BANF1	NM_001143985.1	1498.97	1561.42	1414.45	1832.83	1814.69	1760.55	1444.04	1420.59	1374.92	1896.39	1846.79	1846.10
Endogenous	BAX	NM_138761.3	2147.50	2151.80	2061.36	1422.19	1421.78	1492.15	2072.15	2077.14	2016.25	1118.57	1063.91	1066.14
Endogenous	BCAP31	NM_001139457.1	459.97	448.68	455.70	505.78	492.44	526.52	419.40	398.36	381.24	459.39	416.27	461.53
Endogenous	BCL2	NM_000657.2	30.47	35.89	39.31	25.24	30.38	23.65	38.76	45.32	48.91	36.51	40.15	34.43
Endogenous	BCL2L1	NM_138578.1	496.16	518.59	488.76	367.93	342.61	347.59	464.12	478.45	415.70	262.66	251.45	275.41
Endogenous	BIRC3	NM_182962.1	20.00	20.78	21.44	24.27	20.00	20.57	23.85	20.00	20.00	20.00	20.00	20.00
Endogenous	BLK	NM_001715.2	32.38	43.45	35.74	25.24	36.67	31.88	42.73	47.42	41.13	41.58	31.70	37.65
Endogenous	BMP10	NM_014482.1	20.00	20.00	20.00	20.00	20.00	20.00	20.00	20.00	20.00	20.00	20.00	20.00
Endogenous	BPI	NM_001725.2	28.57	28.34	24.13	36.89	35.62	32.91	32.80	33.72	42.24	30.42	34.87	23.67
Endogenous	BRAF	NM_004333.3	271.41	292.83	260.91	254.34	267.17	241.66	296.16	278.22	321.22	280.91	284.20	278.64
Endogenous	BRPF3	NM_015695.2	142.85	156.80	150.11	174.74	149.83	145.00	116.28	131.73	148.94	136.91	158.48	160.30
Endogenous	BST2	NM_004335.2	170.47	141.69	162.62	80.57	89.06	105.92	90.44	89.58	77.80	40.56	40.15	37.65
Endogenous	C1S	NM_001734.2	8635.72	9807.78	9976.17	3115.23	3082.45	3100.51	12113.86	13448.19	14012.60	4293.76	4385.60	4208.60
Endogenous	C3	NM_000064.2	20.00	20.78	20.00	20.00	20.00	20.00	20.00	38.99	33.34	21.30	20.00	20.00
Endogenous	C3AR1	NM_004054.2	20.00	20.00	24.13	24.27	20.00	20.00	20.00	20.00	20.00	20.28	20.00	22.59
Endogenous	C4BPA	NM_000715.3	20.00	20.00	20.00	20.00	22.00	20.00	22.86	20.00	20.00	25.35	20.00	20.00
Endogenous	C5	NM_001735.2	73.33	94.46	92.03	34.95	31.43	27.77	94.41	88.52	87.81	20.00	39.09	41.96
Endogenous	C6	NM_000065.2	32.38	25.50	22.34	22.33	20.00	20.00	28.82	24.24	28.90	22.31	29.58	20.00
Endogenous	C8A	NM_000562.2	22.86	20.00	30.38	43.69	46.10	47.30	31.80	32.67	22.23	49.69	43.32	36.58
Endogenous	C8B	NM_000066.2	20.00	20.00	20.00	20.00	20.00	20.00	20.00	20.00	20.00	20.00	20.00	20.00
Endogenous	C9	NM_001737.3	20.00	20.00	20.00	20.00	20.00	20.00	20.00	20.00	20.00	20.00	20.00	20.00
Endogenous	CALM1	NM_006888.3	470.45	446.80	456.59	490.24	522.82	481.27	393.56	416.27	379.02	558.78	570.52	550.82
Endogenous	CAPN5	NM_004055.4	286.65	277.71	293.08	88.34	96.39	80.21	223.61	245.55	250.09	61.86	68.67	52.72
Endogenous	CARD9	NM_052814.3	45.71	42.51	45.57	66.01	67.06	71.99	28.82	36.88	31.12	67.95	51.77	77.46
Endogenous	CASP12	NR_034061.1	21.90	20.00	20.00	38.83	29.34	26.74	20.00	20.00	22.23	31.44	39.09	24.74
Endogenous	CASP3	NM_004346.3	485.69	452.46	472.67	631.01	641.22	643.75	460.15	407.84	440.15	580.07	624.40	616.44
Endogenous	CASP4	NM_001225.3	1190.41	1291.27	1227.70	631.01	626.55	587.19	1480.81	1638.74	1733.93	659.17	651.87	670.23
Endogenous	CASP6	NM_032992.2	501.88	477.97	495.01	294.15	294.41	291.03	587.36	574.35	572.42	280.91	307.45	306.61
Endogenous	CASP7	NM_001227.3	226.65	217.26	197.47	173.77	189.64	153.23	217.65	246.60	278.98	182.54	182.78	168.90
Endogenous	CASP8	NM_001228.4	317.13	275.82	297.54	95.14	107.92	97.69	317.03	267.68	294.55	94.31	146.86	105.43
Endogenous	CAT	NM_001752.2	1885.61	1789.07	1795.09	367.93	369.85	345.53	2381.23	2427.02	2108.50	435.05	416.27	406.66
Endogenous	CBL	NM_005188.2	141.90	162.47	175.13	190.27	188.59	193.33	124.23	112.76	124.49	179.50	187.00	160.30
Endogenous	CCL13	NM_005408.2	20.00	20.00	20.00	20.00	22.00	20.00	20.00	20.00	20.00	20.00	20.00	20.00
Endogenous	CCL19	NM_006274.2	20.00	20.00	20.00	20.00	20.00	20.00	20.00	20.00	20.00	20.00	20.00	20.00
Endogenous	CCL2	NM_002982.3	603.78	530.87	565.60	465.00	505.01	431.91	513.81	501.63	551.30	294.09	312.73	298.00
Endogenous	CCL4	NM_002984.2	22.86	20.00	20.00	20.00	22.00	20.00	20.00	21.08	20.00	25.35	28.53	25.82
Endogenous	CCN2	NM_001901.2	3441.72	3312.71	3271.18	37809.88	35957.38	35828.08	4069.75	3954.05	3790.19	27802.95	27863.52	27504.38
Endogenous	CCNA2	NM_001237.2	163.80	156.80	168.88	569.85	529.11	497.73	136.16	147.54	176.73	909.66	885.36	839.14
Endogenous	CCR1	NM_001295.2	49.52	39.67	48.25	23.30	35.62	31.88	36.77	42.15	27.79	35.49	39.09	30.12
Endogenous	CCR2	NM_001123041.2	20.00	20.00	20.55	20.00	26.19	22.62	21.86	20.00	20.00	23.32	20.00	32.27
Endogenous	CCR4	NM_005508.4	20.00	20.00	20.00	20.00	20.00	20.00	20.00	20.00	20.00	20.00	20.00	20.00
Endogenous	CCR7	NM_001838.2	20.00	20.00	20.00	20.00	20.00	20.00	20.00	20.00	20.00	20.00	20.00	20.00
Endogenous	CCS	NM_005125.1	524.73	527.09	580.79	340.74	403.38	341.42	505.86	529.03	504.62	346.83	314.84	367.93
Endogenous	CD14	NM_000591.2	22.86	23.61	22.34	20.00	25.15	20.00	20.00	20.00	20.00	20.00	23.24	20.00
Endogenous	CD163	NM_004244.4	20.00	20.00	22.34	20.00	24.10	20.00	20.00	20.00	20.00	20.00	22.19	21.52
Endogenous	CD180	NM_005582.2	20.00	20.00	20.00	20.00	20.00	20.00	22.86	20.00	22.23	20.00	20.00	20.00
Endogenous	CD19	XM_011545981.1	20.00	23.61	21.44	20.00	20.00	20.00	20.00	24.24	23.34	21.30	32.75	20.00
Endogenous	CD209	NM_001144899.1	22.86	20.00	20.00	20.00	29.34	22.62	20.87	20.00	20.00	20.00	20.00	20.00
Endogenous	CD244	NM_001166663.1	20.00	20.00	20.00	21.36	23.05	20.00	20.00	22.13	20.00	20.00	21.13	20.00
Endogenous	CD34	NM_001025109.1	28.57	27.39	26.81	21.36	35.62	29.82	20.87	33.72	20.00	20.00	33.81	39.81
Endogenous	CD36	NM_000072.3	51.43	35.89	30.38	20.00	24.10	20.00	34.78	32.67	30.01	20.00	20.00	20.00
Endogenous	CD3D	NM_000732.4	20.95	20.00	20.00	28.15	20.00	21.60	22.86	25.29	23.34	26.37	22.19	20.00
Endogenous	CD3E	NM_000733.2	22.86	20.00	23.23	25.24	24.10	20.00	20.00	20.00	22.23	20.00	22.19	22.59
Endogenous	CD3G	NM_000073.2	24.76	30.23	20.00	20.00	25.15	20.00	20.00	20.00	20.00	20.00	25.36	30.12
Endogenous	CD4	NM_000616.4	690.44	756.62	738.05	471.80	454.72	420.60	863.64	823.06	942.55	500.97	525.09	490.57
Endogenous	CD44	NM_001001392.1	4055.02	3827.52	3885.03	2264.83	2321.79	2172.93	4704.82	4889.87	5059.52	2307.11	2240.87	2163.47
Endogenous	CD6	NM_001254751.1	20.00	20.00	20.00	20.00	20.00	20.00	20.00	20.00	20.00	20.00	20.00	20.00
Endogenous	CD68	NM_001251.2	295.22	241.82	277.89	171.83	148.78	141.91	324.98	358.31	263.42	154.15	169.04	138.78
Endogenous	CD84	NM_001184879.1	20.00	20.00	20.00	20.00	20.00	20.00	20.00	20.00	20.00	20.28	21.13	20.00
Endogenous	CD86	NM_175862.3	29.52	23.61	32.17	35.92	20.00	20.57	28.82	27.40	20.00	41.58	38.03	29.05
Endogenous	CD8A	NM_001768.5	20.00	24.56	20.00	20.00	26.19	20.00	20.87	22.13	28.90	20.00	20.00	21.52
Endogenous	CD8B	NM_172099.2	20.00	20.00	20.00	20.00	20.00	20.00	20.00	20.00	20.00	20.00	21.13	20.00
Endogenous	CDH2	NM_001792.3	360.93	270.16	300.22	3530.72	3440.78	3803.91	210.69	203.39	213.41	2470.38	2390.90	2553.99
Endogenous	CDH5	NM_001795.3	23.81	20.00	20.00	56.31	37.72	49.36	20.00	21.08	20.00	48.68	47.54	41.96
Endogenous	CDK4	NM_000075.2	483.78	497.80	469.99	504.80	429.57	461.73	458.16	435.24	542.41	482.72	509.24	506.71
Endogenous	CDKN1A	NM_000389.2	3424.57	3343.88	3354.28	3281.23	3200.84	3186.89	2779.76	2780.06	2576.44	2071.84	2015.83	1967.67
Endogenous	CDKN2C	NM_001262.2	330.46	339.11	353.83	132.03	125.73	127.52	390.58	379.39	439.04	122.71	153.19	132.33
Endogenous	CDON	NM_016952.4	45.71	46.29	40.21	31.06	46.10	34.96	75.53	74.82	93.37	49.69	44.37	46.26
Endogenous	CEACAM3	NM_001815.3	20.00	20.78	22.34	24.27	24.10	26.74	29.82	20.00	28.90	24.34	29.58	20.00
Endogenous	CEBPA	NM_004364.2	23.81	20.00	25.91	20.00	23.05	20.00	24.85	20.00	23.34	21.30	26.41	21.52
Endogenous	CETP	NM_000078.2	20.00	20.00	20.00	20.00	20.00	20.00	20.00	20.00	20.00	20.00	20.00	20.00
Endogenous	CFH	NM_001014975.2	2735.09	3122.85	2996.87	1207.65	1186.04	1154.85	6115.07	6968.06	6979.07	2890.23	2929.72	2841.24
Endogenous	CFHR1	NM_002113.2	40.00	37.78	50.93	43.69	49.24	45.25	49.69	46.37	38.90	60.85	64.45	47.34
Endogenous	CFHR4	NM_001201550.2	20.00	20.00	20.00	25.24	23.05	20.00	20.00	20.00	20.00	20.00	22.19	20.00
Endogenous	CFHR5	NM_030787.3	20.00	20.00	20.00	20.00	20.00	20.00	20.00	20.00	27.79	20.28	21.13	20.00
Endogenous	CFI	NM_000204.3	36.19	46.29	62.55	27.18	33.53	21.60	56.65	65.34	68.91	34.48	45.43	33.35
Endogenous	CFLAR	NM_001127183.1	426.64	411.85	483.40	301.91	274.51	328.05	409.46	435.24	457.94	273.81	266.24	302.31
Endogenous	CFTR	NM_000492.3	20.00	20.00	20.00	20.00	20.00	20.00	20.00	20.00	23.34	20.00	20.00	20.00
Endogenous	CHI3L1	NM_001276.2	29.52	28.34	28.59	20.00	20.95	30.85	34.78	28.45	31.12	27.38	38.03	22.59
Endogenous	CHMP4B	NM_176812.4	821.86	844.47	835.44	664.01	691.51	656.09	858.67	789.33	814.72	572.97	603.27	589.55
Endogenous	CHUK	NM_001278.3	473.31	454.35	505.73	708.67	641.22	712.65	443.25	505.85	479.05	687.57	644.48	650.87
Endogenous	CIITA	NM_000246.3	20.00	20.00	20.00	24.27	28.29	20.00	21.86	26.35	22.23	30.42	26.41	23.67
Endogenous	CKAP4	NM_006825.3	4034.07	3989.05	3827.85	10695.06	10990.79	10814.24	3567.87	3608.39	3591.24	11085.28	11321.64	11363.87
Endogenous	COL10A1	NM_000493.3	31.43	22.67	20.00	162.12	156.11	137.80	20.00	20.00	20.00	882.28	810.35	754.15
Endogenous	COL14A1	NM_021110.1	1260.88	1388.56	1494.86	298.03	273.46	263.26	2424.96	2559.80	2636.46	749.43	677.23	616.44
Endogenous	COL16A1	NM_001856.3	159.99	160.58	137.60	348.51	344.71	286.91	114.29	110.65	116.71	237.30	219.76	240.98
Endogenous	COL1A1	NM_000088.3	15611.53	15788.99	15679.53	83639.34	77310.61	74707.30	6863.42	6980.71	7334.75	74494.80	75907.58	73691.42
Endogenous	COL1A2	NM_000089.3	5910.15	5916.97	5913.33	7432.28	6995.76	6760.44	4689.91	4596.90	4637.15	6764.14	6404.61	6189.18
Endogenous	COL3A1	NM_000090.3	53760.87	54323.95	53286.09	72756.93	72824.19	68546.39	69696.66	67140.85	66217.23	110955.24	110392.28	106441.49
Endogenous	COL4A1	NM_001845.4	1088.51	1125.96	1120.48	12036.68	11579.62	11554.66	573.44	562.76	531.29	10204.02	10465.86	10179.40
Endogenous	COL4A2	NM_001846.2	627.58	690.50	660.31	2941.46	2820.52	2827.99	396.54	444.73	503.51	2531.23	2528.25	2401.23
Endogenous	COL5A1	NM_000093.3	6377.75	6459.17	6369.92	26582.82	25127.94	25161.92	4521.95	4469.38	4568.24	26383.19	27014.08	26976.15
Endogenous	COL5A3	NM_015719.3	635.20	659.33	659.42	470.83	514.44	466.88	238.52	224.47	198.96	249.47	247.22	211.94
Endogenous	COL6A3	NM_004369.3	24324.38	27072.23	26811.03	32385.17	27775.58	27393.46	22300.66	23560.95	23954.91	29940.71	29962.82	28324.15
Endogenous	COL6A5	NR_022012.2	20.00	20.00	21.44	36.89	26.19	34.96	27.83	20.00	20.00	27.38	26.41	20.00
Endogenous	COL7A1	NM_000094.2	308.55	353.28	387.79	1314.43	1181.85	1135.31	224.61	233.95	213.41	1287.92	1172.73	1105.94
Endogenous	COX4I2	NM_032609.2	20.00	20.00	20.00	20.00	20.00	20.00	20.00	20.00	20.00	21.30	20.00	20.00
Endogenous	COX6A1	NM_004373.2	5353.04	5405.00	5262.85	5635.37	5745.80	6010.77	5395.53	5399.93	5090.64	5764.22	5788.66	5887.96
Endogenous	COX6B1	NM_001863.4	4001.69	3976.77	4072.67	3399.67	3482.69	3492.31	4045.90	4115.29	4042.50	3285.73	3300.56	3361.93
Endogenous	COX7B	NM_001866.2	4435.00	4252.59	4451.53	4869.42	4938.00	5005.03	3368.11	3460.85	3436.74	3575.77	3581.59	3631.96
Endogenous	COX7C	NM_001867.2	1767.52	1842.91	1732.54	1317.35	1341.11	1168.22	1681.57	1625.04	1541.64	1020.20	1044.90	1118.85
Endogenous	CPA3	NM_001870.2	20.00	20.00	20.00	22.33	20.00	20.00	20.00	20.00	20.00	23.32	20.00	20.00
Endogenous	CPB2	NM_001872.3	20.00	20.00	20.00	20.00	20.00	21.60	20.00	20.00	20.00	20.00	20.00	20.00
Endogenous	CPN1	NM_001308.2	20.00	20.00	20.00	20.00	20.00	20.00	20.00	20.00	20.00	20.00	20.00	20.00
Endogenous	CPT1A	NM_001876.3	468.55	493.08	425.32	212.60	211.64	178.93	430.33	451.05	429.04	200.79	208.13	203.33
Endogenous	CR1	XM_006711166.2	20.00	20.00	20.00	20.00	20.00	20.00	20.00	20.00	20.00	20.00	20.00	20.00
Endogenous	CREB1	NM_004379.3	316.17	299.44	290.39	253.37	270.32	292.05	294.18	278.22	256.76	243.39	256.73	245.29
Endogenous	CREB3	NM_006368.4	336.17	312.66	322.56	859.14	807.81	821.66	332.93	349.88	409.03	909.66	991.01	1032.79
Endogenous	CREBBP	NM_004380.2	803.77	828.41	828.30	625.18	609.78	627.30	743.39	775.63	816.95	497.93	531.43	479.82
Endogenous	CRK	NM_016823.2	535.21	518.59	509.31	633.92	603.50	657.12	581.39	579.62	629.11	571.96	585.31	602.46
Endogenous	CRKL	NM_005207.3	593.30	566.76	592.41	522.28	517.58	502.87	547.60	532.19	497.95	460.41	463.81	461.53
Endogenous	CRP	NM_000567.2	20.00	20.00	20.00	20.00	20.00	20.00	20.00	20.00	20.00	20.00	20.00	20.00
Endogenous	CSF1R	NM_005211.2	20.00	20.00	21.44	20.00	20.00	20.00	20.00	20.00	20.00	20.00	20.00	20.00
Endogenous	CSF3R	NM_000760.3	20.95	20.00	20.00	20.00	20.00	20.00	20.87	24.24	20.00	20.00	20.00	23.67
Endogenous	CSNK1A1	NM_001892.4	6656.78	6630.15	6564.71	6010.09	6205.76	5983.00	6836.59	6828.96	6804.56	5906.20	6162.66	5952.50
Endogenous	CSNK1D	NM_001893.3	769.48	811.41	824.72	908.65	825.62	805.21	722.52	825.17	752.48	724.08	690.96	698.21
Endogenous	CSNK1E	NM_152221.2	1094.23	1092.90	1199.11	891.17	888.48	955.35	1140.92	1139.21	1059.25	897.49	843.10	881.10
Endogenous	CSNK1G3	NM_001031812.1	779.96	731.12	798.81	815.45	823.52	846.34	788.11	797.77	799.16	865.04	872.68	847.75
Endogenous	CSNK2A1	NM_177559.2	431.40	443.02	419.06	500.92	453.67	473.05	364.74	388.87	410.14	511.11	426.83	512.09
Endogenous	CSNK2B	NM_001320.5	3039.83	3156.85	3026.36	3622.94	3470.11	3447.06	2970.57	3039.31	2922.12	3580.84	3496.01	3569.57
Endogenous	CTBP2	NM_001329.2	931.38	911.54	945.35	736.82	696.75	699.29	1070.36	1101.27	1092.60	759.57	810.35	831.61
Endogenous	CTNNB1	NM_001098210.1	4190.25	3968.26	4074.46	4615.08	4524.14	4634.82	3996.21	4110.02	3817.98	4319.11	4412.01	4337.70
Endogenous	CTNND1	NM_001331.2	2427.49	2365.28	2544.75	3381.22	3347.53	3365.82	1874.37	1889.56	2046.26	3194.46	3232.94	3327.51
Endogenous	CTSB	NM_147780.2	9721.37	10076.05	9951.16	5617.89	5655.70	5253.89	8772.58	8946.14	8481.81	4980.31	5001.55	4901.43
Endogenous	CTSD	NM_001909.3	2619.86	2666.61	2677.89	2088.14	2058.81	2016.61	2881.13	2848.56	2719.82	2050.54	2081.34	1952.61
Endogenous	CTSL	NM_001912.4	2365.58	2600.48	2661.80	1216.39	1182.90	1147.65	2550.18	2909.68	2907.67	1059.75	1006.86	1102.71
Endogenous	CTSW	NM_001335.3	30.47	31.17	27.70	26.21	33.53	22.62	30.81	29.51	24.45	36.51	38.03	26.90
Endogenous	CUL1	NM_003592.2	993.28	932.32	951.60	964.95	1019.45	1055.10	892.46	927.39	842.51	890.39	896.98	911.22
Endogenous	CUL3	NM_003590.2	978.04	880.37	939.99	818.37	854.96	878.22	941.16	941.09	945.88	846.79	906.49	910.14
Endogenous	CXCL10	NM_001565.2	24.76	20.78	20.55	23.30	24.10	22.62	20.00	25.29	20.00	22.31	30.64	20.00
Endogenous	CXCL11	NM_005409.4	28.57	27.39	20.55	59.22	73.34	64.79	23.85	32.67	26.68	81.13	65.50	47.34
Endogenous	CXCL12	NM_199168.3	342.84	484.58	477.14	76.69	71.25	75.07	472.07	631.26	527.96	78.09	72.90	78.53
Endogenous	CXCL16	NM_001100812.1	40.00	27.39	25.91	20.39	29.34	20.00	46.71	47.42	60.02	20.00	23.24	20.00
Endogenous	CXCL2	NM_002089.3	31.43	27.39	24.13	30.09	23.05	20.00	26.83	22.13	23.34	20.00	25.36	20.00
Endogenous	CXCL8	NM_000584.2	54.28	61.40	48.25	181.54	193.83	218.01	43.73	40.05	58.91	260.63	260.96	217.32
Endogenous	CXCR1	NM_000634.2	20.00	20.00	20.00	20.00	20.00	20.57	20.00	20.00	20.00	20.00	20.00	20.00
Endogenous	CXCR3	NM_001504.1	20.95	20.00	20.00	20.39	29.34	20.00	20.00	20.00	25.56	20.00	20.00	20.00
Endogenous	CXCR4	NM_003467.2	24.76	25.50	20.00	24.27	24.10	29.82	23.85	25.29	24.45	20.00	30.64	30.12
Endogenous	CXCR6	NM_006564.1	20.00	20.00	20.00	25.24	20.00	20.00	20.00	20.00	20.00	20.00	20.00	20.00
Endogenous	CYBB	NM_000397.3	20.00	20.00	20.55	20.39	20.00	25.71	20.00	20.00	20.00	20.00	20.00	20.00
Endogenous	CYCS	NM_018947.4	61.90	57.62	50.93	89.31	101.63	82.27	66.59	52.69	51.13	98.37	105.65	107.58
Endogenous	CYFIP1	NM_014608.2	709.49	755.68	725.54	679.54	622.36	656.09	807.99	819.90	801.39	635.85	617.01	700.36
Endogenous	CYP1A1	NM_000499.3	20.00	20.00	20.00	20.00	24.10	20.00	20.00	20.00	20.00	20.00	20.00	20.00
Endogenous	CYP1A2	NM_000761.3	21.90	29.28	22.34	25.24	25.15	38.05	20.87	28.45	22.23	29.41	36.98	23.67
Endogenous	CYP27A1	NM_000784.3	97.14	95.40	83.99	39.80	25.15	27.77	105.35	108.55	102.26	27.38	27.47	20.00
Endogenous	CYP2C19	NM_000769.1	20.00	20.00	20.00	20.39	30.38	21.60	22.86	20.00	20.00	27.38	22.19	21.52
Endogenous	CYP2C8	NM_000770.3	20.00	20.00	20.00	20.00	23.05	20.00	20.00	20.00	20.00	20.00	22.19	20.00
Endogenous	CYP2C9	NM_000771.3	20.00	20.00	20.00	24.27	20.00	21.60	24.85	20.00	32.23	38.54	27.47	20.00
Endogenous	CYP2E1	NM_000773.3	24.76	25.50	27.70	28.15	20.00	31.88	30.81	34.78	20.00	27.38	36.98	20.00
Endogenous	CYP2J2	NM_000775.2	24.76	23.61	24.13	33.01	23.05	21.60	29.82	22.13	22.23	23.32	32.75	21.52
Endogenous	CYP4A11/22	NM_001010969.3	45.71	35.89	60.76	39.80	53.43	34.96	32.80	44.26	28.90	21.30	31.70	27.97
Endogenous	CYP7A1	NM_000780.3	22.86	26.45	20.00	22.33	20.00	20.00	20.00	20.00	20.00	20.00	23.24	20.00
Endogenous	CYP8B1	NM_004391.2	20.00	20.00	20.00	20.00	20.00	20.00	20.00	20.00	20.00	20.00	20.00	22.59
Endogenous	DAPK1	NM_001288729.1	36.19	22.67	33.06	21.36	25.15	20.57	55.65	42.15	50.02	20.00	24.30	20.00
Endogenous	DAXX	NM_001350.3	452.36	446.80	484.29	301.91	290.22	249.89	517.79	557.49	460.16	338.71	322.24	280.79
Endogenous	DDIT3	NM_004083.4	1091.37	1254.43	1203.57	1049.41	1136.80	1082.86	1196.58	1244.60	1214.86	1290.97	1216.05	1303.89
Endogenous	DDR2	NM_006182.2	4871.16	4757.95	4758.90	3805.45	3677.57	3669.19	4849.92	4938.35	5002.83	3329.34	3319.58	3283.40
Endogenous	DEPDC5	NM_001136029.2	141.90	184.20	169.77	142.70	160.30	137.80	146.09	152.81	171.17	124.74	113.05	128.02
Endogenous	DERL1	NM_001134671.2	585.68	573.37	571.85	914.47	918.87	896.73	570.46	610.18	580.20	884.31	970.94	941.34
Endogenous	DERL2	NM_016041.3	412.36	462.85	468.21	763.03	777.42	710.60	428.34	405.73	509.06	753.49	740.62	711.12
Endogenous	DIAPH1	NM_005219.4	479.02	469.47	486.97	598.00	631.79	613.93	561.52	545.89	547.97	609.48	563.12	589.55
Endogenous	DLL1	NM_005618.3	63.81	48.17	48.25	27.18	25.15	20.00	38.76	37.94	40.01	24.34	29.58	24.74
Endogenous	DLL4	NM_019074.2	20.00	20.00	24.13	20.00	20.00	20.00	20.00	20.00	20.00	20.00	20.00	20.00
Endogenous	DOCK1	NM_001290223.1	994.23	976.72	982.87	578.58	560.54	583.08	1040.55	902.10	879.19	465.48	474.38	527.15
Endogenous	DOCK2	NM_004946.2	35.24	32.12	38.42	108.73	102.68	91.52	38.76	49.53	38.90	102.43	99.31	121.57
Endogenous	DUSP7	NM_001947.2	208.56	209.70	238.57	280.55	261.93	276.63	234.55	201.29	204.51	206.88	204.96	222.69
Endogenous	DUSP8	NM_004420.2	40.00	32.12	37.53	75.72	77.53	82.27	44.72	45.32	43.35	107.50	91.92	125.87
Endogenous	DYNLL1	NM_003746.2	8991.89	8852.79	8946.84	16334.32	16826.70	17052.27	9019.05	9195.90	9198.72	15920.58	16307.34	16848.39
Endogenous	E2F4	NM_001950.3	289.51	305.11	320.77	337.83	348.90	341.42	325.98	345.66	371.24	353.93	322.24	375.46
Endogenous	EEF2K	NM_013302.3	367.60	361.78	440.51	315.50	279.75	293.08	392.56	454.21	457.94	306.26	314.84	334.58
Endogenous	EGFR	NM_201282.1	1483.73	1399.90	1448.40	711.58	655.89	615.99	1028.62	1032.77	1033.69	427.96	377.18	390.52
Endogenous	EGR1	NM_001964.2	134.28	109.57	114.37	153.38	134.11	110.03	148.08	129.62	110.04	127.78	124.67	120.49
Endogenous	EHMT1	NM_024757.3	390.45	367.45	395.83	296.09	295.46	306.45	362.75	392.03	426.81	340.74	266.24	295.85
Endogenous	ELN	NM_001081754.1	948.52	716.01	678.18	33671.45	34103.93	31503.82	216.66	193.91	197.85	37866.01	39629.95	38178.65
Endogenous	ELOVL6	NM_001130721.1	189.51	196.48	205.51	336.86	389.76	358.90	186.84	200.23	194.51	334.66	345.48	323.82
Endogenous	EOMES	NM_005442.2	39.05	36.84	34.85	32.04	32.48	20.57	39.75	25.29	30.01	37.52	22.19	30.12
Endogenous	EP300	NM_001429.2	417.12	416.57	399.40	354.33	381.38	331.13	412.44	395.19	399.03	325.53	328.58	337.81
Endogenous	EP400	NM_015409.3	31.43	39.67	38.42	43.69	41.91	33.94	20.00	34.78	30.01	39.55	28.53	20.00
Endogenous	EPAS1	NM_001430.3	4954.01	4522.74	4816.98	742.65	714.56	679.75	4721.71	4329.22	4812.77	469.53	436.34	447.54
Endogenous	EPHX2	NM_001979.5	20.00	20.00	21.44	20.00	20.00	20.00	20.00	20.00	20.00	20.00	20.00	20.00
Endogenous	ERC1	NM_178040.1	621.87	662.16	644.23	588.29	450.53	554.29	530.71	576.46	570.20	510.10	473.32	485.19
Endogenous	ERN1	NM_001433.2	120.95	109.57	113.48	368.90	373.00	335.25	95.41	108.55	116.71	275.84	269.41	257.12
Endogenous	ERO1A	NM_014584.1	1229.46	1299.77	1226.81	1145.52	1138.89	1130.17	1293.97	1397.41	1372.69	1211.87	1211.82	1195.23
Endogenous	ERP29	NM_001034025.1	2197.98	2178.25	2166.79	1567.81	1546.46	1630.98	1965.81	1912.74	1775.06	1328.49	1306.91	1321.11
Endogenous	F11R	NM_144503.1	20.00	20.00	20.00	21.36	29.34	20.00	25.84	24.24	20.00	29.41	26.41	34.43
Endogenous	F5	NM_000130.2	38.09	24.56	26.81	20.00	27.24	20.00	20.00	20.00	26.68	26.37	28.53	20.00
Endogenous	F8	NM_019863.2	96.19	106.74	92.03	55.33	60.77	71.99	82.49	102.22	78.92	49.69	45.43	51.64
Endogenous	FABP4	NM_001442.2	113.33	99.18	93.82	46.60	45.05	48.33	65.59	61.12	52.24	33.47	32.75	35.50
Endogenous	FABP5	NM_001444.1	409.50	443.96	369.92	1100.86	1106.41	1036.59	435.30	369.90	389.02	1205.78	1192.81	1221.05
Endogenous	FADD	NM_003824.2	60.95	55.73	67.91	65.04	61.82	70.96	54.66	51.64	58.91	61.86	62.33	44.11
Endogenous	FAM30A	NR_026800.2	31.43	32.12	33.06	41.74	46.10	49.36	38.76	36.88	25.56	55.78	50.71	62.40
Endogenous	FAP	NM_004460.2	2277.02	2238.70	2194.49	4859.72	4941.14	4755.14	1976.74	1980.19	1932.89	3348.60	3317.46	3215.62
Endogenous	FAS	NM_000043.4	545.68	509.14	579.00	469.86	408.62	462.76	537.66	496.36	575.75	348.86	376.12	355.02
Endogenous	FASN	NM_004104.4	155.23	162.47	156.37	331.04	294.41	305.42	139.14	150.70	131.16	253.53	253.56	228.07
Endogenous	FBP1	NM_000507.3	20.00	20.00	20.00	20.00	20.00	20.00	20.00	20.00	20.00	20.00	20.00	20.00
Endogenous	FCAR	NM_002000.2	24.76	28.34	20.00	20.00	20.00	22.62	30.81	20.00	32.23	24.34	20.00	23.67
Endogenous	FCER1A	NM_002001.2	20.00	20.00	23.23	20.00	24.10	22.62	22.86	20.00	20.00	20.00	20.00	20.00
Endogenous	FCER1G	NM_004106.1	32.38	29.28	22.34	38.83	30.38	20.57	20.00	27.40	25.56	20.28	20.00	20.00
Endogenous	FCGR3A/B	NM_000570.4	20.95	20.00	20.00	38.83	40.86	30.85	20.87	20.00	20.00	38.54	23.24	39.81
Endogenous	FCRL2	NM_001159488.1	20.00	20.00	21.44	20.00	27.24	30.85	22.86	23.18	22.23	33.47	35.92	22.59
Endogenous	FGA	NM_021871.2	34.28	28.34	30.38	33.98	35.62	43.19	26.83	29.51	20.00	40.56	34.87	34.43
Endogenous	FGB	NM_005141.3	24.76	29.28	23.23	24.27	24.10	20.00	20.00	26.35	20.00	21.30	20.00	24.74
Endogenous	FGD2	NM_173558.3	20.00	20.00	20.00	20.00	20.00	20.00	20.00	20.00	20.00	20.00	22.19	20.00
Endogenous	FGF19	NM_005117.2	20.00	20.00	20.00	22.33	20.00	20.00	22.86	21.08	31.12	22.31	29.58	22.59
Endogenous	FGF2	NM_002006.4	1278.98	1214.76	1267.91	3931.65	3938.45	3905.71	1036.57	1123.41	1130.39	2850.67	2846.26	2791.75
Endogenous	FGF21	NM_019113.2	20.95	27.39	20.00	25.24	27.24	32.91	35.78	28.45	32.23	39.55	27.47	41.96
Endogenous	FGG	NM_000509.4	20.00	20.00	20.00	20.00	20.00	22.62	20.00	20.00	20.00	22.31	20.00	20.00
Endogenous	FGL2	NM_006682.2	2842.70	2689.28	2741.33	252.40	238.88	218.01	5202.73	5090.10	5168.44	361.02	301.11	303.38
Endogenous	FLI1	NM_001167681.2	102.85	82.18	93.82	78.63	72.29	81.24	74.54	48.48	75.58	47.66	70.79	58.09
Endogenous	FLNB	NM_001164317.1	369.50	331.55	355.62	1029.03	901.06	883.36	267.34	265.57	246.75	523.28	500.79	507.79
Endogenous	FLT1	NM_002019.4	109.52	93.52	100.97	117.46	114.20	112.09	38.76	33.72	32.23	101.41	117.27	95.75
Endogenous	FLT4	NM_002020.1	34.28	29.28	35.74	29.12	30.38	32.91	20.00	23.18	22.23	47.66	42.26	35.50
Endogenous	FN1	NM_212482.1	45886.06	47237.56	48550.42	147551.52	131804.59	128899.84	57260.80	55677.06	60958.75	154856.25	149422.14	140316.86
Endogenous	FNIP2	NM_020840.1	159.99	188.92	185.85	308.71	365.66	359.93	137.15	132.79	157.83	357.98	326.46	331.35
Endogenous	FOXP3	NM_014009.3	41.90	34.95	40.21	28.15	41.91	32.91	44.72	34.78	34.46	27.38	44.37	38.73
Endogenous	FPR1	NM_002029.3	21.90	20.00	20.00	33.98	39.81	40.11	27.83	20.00	24.45	25.35	33.81	30.12
Endogenous	FRS2	NM_006654.3	621.87	599.82	616.53	592.17	587.78	577.94	626.12	572.24	551.30	590.21	603.27	560.50
Endogenous	FST	NM_006350.2	4266.43	4475.51	4526.58	10617.40	9564.81	10538.64	3073.93	3199.49	3046.60	7817.81	7714.69	8161.16
Endogenous	FURIN	NM_002569.2	254.27	226.70	255.55	436.85	414.90	440.14	231.56	212.88	238.97	425.93	420.49	400.20
Endogenous	FZD2	NM_001466.2	110.47	96.35	113.48	76.69	76.48	82.27	56.65	69.55	44.46	66.93	62.33	50.56
Endogenous	FZD5	NM_003468.2	37.14	28.34	22.34	24.27	28.29	20.00	24.85	27.40	28.90	23.32	26.41	24.74
Endogenous	GAB1	NM_002039.3	299.98	268.27	251.08	129.11	139.35	133.69	263.37	278.22	268.98	132.85	126.78	131.25
Endogenous	GAS1	NM_002048.2	62.85	84.07	50.93	25.24	25.15	31.88	66.59	53.75	54.46	20.00	20.00	20.00
Endogenous	GATA3	NM_001002295.1	20.00	20.00	24.13	20.00	25.15	21.60	20.00	20.00	24.45	20.00	20.00	25.82
Endogenous	GBP4	NM_052941.4	20.00	20.00	20.00	20.00	20.00	22.62	20.00	20.00	20.00	20.00	21.13	20.00
Endogenous	GBP5	NM_052942.3	24.76	20.00	20.00	28.15	20.00	20.00	20.00	20.00	20.00	20.28	20.00	21.52
Endogenous	GCNT1	NM_001097633.1	100.95	118.07	109.01	159.21	156.11	132.66	92.43	84.31	106.70	201.81	208.13	195.80
Endogenous	GLI1	NM_005269.1	68.57	58.57	68.80	73.78	78.58	57.59	46.71	50.58	42.24	82.14	78.18	68.85
Endogenous	GLI2	NM_005270.4	102.85	102.02	121.52	208.72	165.54	165.57	74.54	87.47	92.25	145.02	144.74	139.86
Endogenous	GLI3	NM_000168.5	344.74	330.61	332.39	158.24	143.54	118.26	297.16	277.16	296.77	122.71	119.39	122.64
Endogenous	GLP1R	NM_002062.3	20.00	20.00	20.00	20.00	20.00	20.00	20.00	20.00	20.00	20.00	20.00	20.00
Endogenous	GNB4	NM_021629.3	861.86	849.20	874.76	1392.10	1420.73	1365.66	763.27	825.17	858.07	1446.13	1447.43	1502.92
Endogenous	GNG2	NM_053064.4	802.81	692.39	762.17	299.00	331.09	282.80	965.01	794.60	813.61	376.24	361.33	371.16
Endogenous	GNLY	NM_012483.2	27.62	31.17	30.38	30.09	25.15	25.71	22.86	21.08	20.00	20.00	30.64	20.00
Endogenous	GNPTAB	NM_024312.3	623.78	619.66	658.53	834.87	769.04	813.43	613.20	615.45	688.01	745.37	762.81	748.77
Endogenous	GOT2	NM_002080.2	579.97	488.36	532.54	596.06	550.06	623.19	484.00	482.66	446.82	511.11	484.94	500.26
Endogenous	GPC4	NM_001448.2	57.14	49.12	48.25	49.51	68.10	54.50	93.42	99.06	130.04	110.54	96.14	91.44
Endogenous	GPR65	NM_003608.2	21.90	20.00	30.38	29.12	39.81	34.96	21.86	33.72	35.57	24.34	30.64	37.65
Endogenous	GPX2	NM_002083.2	20.00	20.00	20.00	20.00	22.00	20.00	20.00	20.00	20.00	21.30	20.00	20.00
Endogenous	GPX3	NM_002084.3	10722.27	9737.88	9663.44	3370.54	3216.56	3386.39	6467.88	6199.81	6018.74	1954.20	1880.60	1919.26
Endogenous	GRB10	NM_001001555.2	377.12	400.51	404.77	557.23	610.83	552.23	325.98	334.07	325.67	481.70	580.03	542.21
Endogenous	GREM1	NM_013372.5	16046.74	20153.04	20615.35	5083.97	4583.86	5213.79	5521.75	7740.54	7928.28	1400.49	1216.05	1301.74
Endogenous	GSK3B	NM_002093.2	558.06	539.37	515.56	484.42	486.15	486.41	450.21	475.29	406.81	400.58	386.69	406.66
Endogenous	GZMA	NM_006144.2	26.67	20.78	20.00	26.21	31.43	21.60	21.86	20.00	23.34	26.37	23.24	32.27
Endogenous	GZMB	NM_004131.3	21.90	21.73	20.00	20.00	30.38	37.02	20.00	20.00	30.01	22.31	30.64	26.90
Endogenous	GZMH	NM_033423.3	20.00	20.00	20.00	20.00	20.00	20.00	20.00	20.00	20.00	20.00	20.00	20.00
Endogenous	HADH	NM_001184705.2	576.16	647.05	606.70	242.69	259.84	238.58	773.20	843.08	781.38	304.23	308.50	273.26
Endogenous	HADHA	NM_000182.4	4128.35	4238.42	4042.29	2595.86	2465.33	2548.28	4388.78	4406.15	4367.06	2358.83	2404.63	2279.66
Endogenous	HAVCR1	NM_001173393.1	20.00	20.00	20.00	20.00	20.00	22.62	20.00	20.00	20.00	20.00	20.00	20.00
Endogenous	HCAR2	NM_177551.3	30.47	22.67	22.34	31.06	29.34	37.02	27.83	22.13	25.56	23.32	35.92	29.05
Endogenous	HCFC1	NM_005334.2	351.41	358.00	338.64	518.40	507.11	472.02	347.84	349.88	337.89	429.98	446.91	388.37
Endogenous	HCK	NM_002110.2	34.28	32.12	20.55	44.66	36.67	31.88	29.82	27.40	30.01	32.45	30.64	33.35
Endogenous	HDAC4	NM_006037.3	174.28	155.86	173.34	117.46	144.59	124.43	147.09	168.62	154.50	103.44	124.67	112.96
Endogenous	HDC	NM_002112.3	20.00	20.00	20.00	20.00	20.00	20.00	20.00	20.00	20.00	20.00	20.00	20.00
Endogenous	HIF1A	NM_001530.2	2302.73	2612.76	2600.15	5189.78	4831.13	5544.92	2641.61	2981.34	2790.96	4329.25	4134.15	4330.17
Endogenous	HIF3A	NM_152796.2	40.00	30.23	28.59	20.00	28.29	20.57	26.83	23.18	30.01	37.52	30.64	30.12
Endogenous	HIKESHI	NM_016401.4	1204.70	1167.53	1142.81	1128.04	1130.51	1146.62	1043.53	1049.64	1064.81	1226.06	1211.82	1171.57
Endogenous	HKDC1	NM_025130.3	26.67	20.00	20.00	41.74	30.38	26.74	28.82	25.29	25.56	35.49	32.75	41.96
Endogenous	HLA-A	NM_002116.5	1171.36	1203.42	1234.85	866.91	907.34	817.55	2231.16	2266.83	2087.38	1462.35	1510.82	1471.72
Endogenous	HLA-B	NM_005514.6	1701.81	1625.66	1626.21	1135.81	1078.12	1085.95	1488.76	1449.05	1298.22	960.37	1023.76	952.10
Endogenous	HLA-DPA1	NM_033554.2	24.76	20.78	20.55	24.27	20.00	20.00	23.85	32.67	30.01	20.28	31.70	20.00
Endogenous	HLA-DQA1	NM_002122.3	20.00	20.00	20.00	20.00	20.00	20.00	20.00	20.00	20.00	20.00	20.00	20.00
Endogenous	HLA-DQA2	NM_020056.4	21.90	20.00	20.00	35.92	29.34	35.99	20.00	20.00	22.23	34.48	23.24	25.82
Endogenous	HLA-DRA	NM_019111.3	20.00	26.45	20.00	20.00	24.10	20.00	20.00	27.40	40.01	25.35	21.13	21.52
Endogenous	HLA-E	NM_005516.4	1805.62	1951.54	1912.14	671.78	659.03	568.68	1894.25	1993.89	1896.21	608.47	611.72	612.14
Endogenous	HLA-F	NM_001098479.1	46.66	51.95	37.53	20.00	35.62	30.85	69.57	73.77	75.58	37.52	48.60	62.40
Endogenous	HLA-G	NM_002127.4	755.20	768.90	738.05	490.24	565.78	547.09	1580.20	1504.90	1584.99	1135.81	1176.96	1025.26
Endogenous	HMGCS2	NM_005518.3	28.57	26.45	23.23	40.77	31.43	46.28	25.84	27.40	32.23	40.56	33.81	47.34
Endogenous	HMOX1	NM_002133.2	680.92	905.87	903.35	231.05	189.64	205.67	991.85	1117.08	924.76	155.16	158.48	171.06
Endogenous	HSBP1	NM_001537.2	1084.70	1074.95	1061.50	885.35	876.96	855.60	1074.34	998.00	1057.03	771.74	847.33	897.23
Endogenous	HSD11B1	NM_181755.1	129.52	108.63	109.90	34.95	42.96	35.99	197.77	222.36	213.41	67.95	60.22	43.03
Endogenous	HSD17B4	NM_000414.2	987.57	910.59	919.43	731.97	709.32	758.93	1015.70	1030.67	1039.25	716.98	754.35	807.94
Endogenous	HSP90AA1	NM_001017963.2	6005.39	6048.27	5818.62	5379.08	5374.90	5387.58	6518.56	6513.85	6494.46	5170.97	5312.17	5378.02
Endogenous	HSP90AB1	NM_007355.3	7131.04	7275.31	7339.39	11953.19	11751.45	12048.27	7062.19	7038.67	6776.78	11660.28	11443.13	11504.80
Endogenous	HSPG2	NM_005529.5	712.34	709.39	749.67	952.33	731.32	759.96	465.11	429.97	484.61	717.99	746.96	729.41
Endogenous	HTRA2	NM_013247.4	58.09	59.51	69.69	55.33	60.77	67.87	56.65	79.04	55.57	65.92	72.90	76.38
Endogenous	HVCN1	NM_032369.3	66.66	51.95	49.14	32.04	29.34	32.91	31.80	40.05	40.01	34.48	33.81	36.58
Endogenous	ICAM1	NM_000201.2	109.52	163.42	137.60	65.04	52.39	70.96	68.57	84.31	82.25	29.41	39.09	31.20
Endogenous	ICOS	NM_012092.2	28.57	20.78	20.00	20.39	20.00	22.62	26.83	21.08	20.00	25.35	21.13	20.00
Endogenous	IFI27	NM_005532.3	294.27	256.93	286.82	349.48	344.71	321.88	109.32	160.19	122.26	141.98	118.33	125.87
Endogenous	IFI35	NM_005533.3	152.37	170.97	161.73	56.31	54.48	67.87	151.06	169.67	172.28	40.56	56.00	51.64
Endogenous	IFI6	NM_002038.3	169.51	157.75	134.03	105.81	95.34	89.47	200.75	207.61	182.28	147.05	155.31	139.86
Endogenous	IFNG	NM_000619.2	21.90	26.45	20.00	22.33	22.00	20.00	20.00	21.08	23.34	23.32	23.24	30.12
Endogenous	IFNGR1	NM_000416.2	1174.22	1202.48	1200.00	1034.85	998.50	1021.16	1430.13	1510.17	1548.31	1111.47	1106.17	1145.75
Endogenous	IGF1	NM_000618.3	40.00	39.67	35.74	376.66	360.42	337.30	33.79	34.78	55.57	454.32	441.62	416.34
Endogenous	IGF1R	NM_000875.4	179.04	189.86	187.64	144.65	132.02	136.77	166.96	160.19	142.27	99.38	90.86	82.84
Endogenous	IHH	NM_002181.2	20.00	20.00	20.00	20.00	20.00	20.57	21.86	20.00	24.45	25.35	27.47	25.82
Endogenous	IKBKB	NM_001556.1	153.32	194.59	206.40	105.81	114.20	107.98	178.89	205.50	190.07	145.02	113.05	120.49
Endogenous	IL10	NM_000572.2	20.00	20.00	20.00	20.00	20.00	20.00	20.00	20.00	20.00	20.00	20.00	20.00
Endogenous	IL10RA	NM_001558.2	21.90	21.73	24.13	21.36	20.00	25.71	31.80	22.13	20.00	29.41	28.53	29.05
Endogenous	IL11	NM_000641.2	35.24	28.34	36.63	2515.29	2521.91	2540.05	20.00	20.00	25.56	3136.66	3348.10	3330.73
Endogenous	IL12RB2	NM_001559.2	20.00	20.00	20.00	20.00	20.00	20.00	20.00	20.00	20.00	20.00	20.00	21.52
Endogenous	IL13	NM_002188.2	20.00	20.00	20.00	20.00	20.00	20.00	20.87	20.00	20.00	20.00	20.00	20.00
Endogenous	IL17A	NM_002190.2	20.00	20.00	20.00	20.00	20.00	20.00	20.00	24.24	20.00	20.28	21.13	23.67
Endogenous	IL18R1	NM_003855.3	20.00	21.73	20.00	20.00	20.00	20.00	20.00	20.00	20.00	20.00	20.00	20.00
Endogenous	IL1B	NM_000576.2	56.19	68.01	52.72	46.60	51.34	44.22	53.67	44.26	45.57	51.72	59.16	43.03
Endogenous	IL1R1	NM_001320984.1	525.69	566.76	592.41	107.76	95.34	100.78	753.33	923.17	979.23	159.22	161.65	177.51
Endogenous	IL1RAP	NM_002182.2	88.57	84.07	87.57	278.61	265.08	267.37	55.65	65.34	60.02	259.61	252.51	252.82
Endogenous	IL20RB	NM_144717.2	66.66	63.29	55.40	55.33	58.67	48.33	33.79	41.10	37.79	47.66	46.49	30.12
Endogenous	IL21R	NM_021798.2	68.57	60.45	61.65	97.08	117.35	88.44	74.54	57.96	72.25	69.97	94.03	80.69
Endogenous	IL27	NM_145659.3	20.00	20.00	20.00	20.00	20.00	20.00	20.00	20.00	20.00	20.00	20.00	20.00
Endogenous	IL2RA	NM_000417.1	20.95	20.78	20.00	20.39	24.10	29.82	20.00	20.00	20.00	20.00	25.36	20.00
Endogenous	IL2RB	NM_000878.2	29.52	23.61	35.74	37.86	22.00	31.88	34.78	30.56	35.57	32.45	35.92	35.50
Endogenous	IL33	NM_033439.2	35.24	20.78	25.02	20.00	22.00	20.00	29.82	33.72	26.68	20.00	20.00	20.00
Endogenous	IL4	NM_000589.2	23.81	20.00	20.00	28.15	33.53	21.60	24.85	23.18	20.00	27.38	29.58	20.00
Endogenous	IL6	NM_000600.3	217.13	240.87	233.21	1152.31	1095.94	1157.93	241.50	243.44	251.20	1915.66	1986.25	2006.40
Endogenous	IL6ST	NM_002184.2	8303.36	9310.92	9235.45	4989.80	4733.69	5018.40	9097.57	9950.46	10455.82	4142.66	4066.53	4101.02
Endogenous	ILK	NM_004517.2	2055.13	2030.89	2080.12	4080.18	4012.84	4112.41	2412.04	2291.07	2368.59	5340.33	5374.50	5403.84
Endogenous	INPP5D	NM_005541.3	20.95	20.00	20.00	32.04	47.15	34.96	23.85	20.00	20.00	34.48	28.53	32.27
Endogenous	INSR	NM_000208.2	212.37	240.87	238.57	135.91	122.59	111.06	242.50	246.60	267.87	111.55	125.73	116.19
Endogenous	IQGAP1	NM_003870.3	2191.31	2318.05	2228.44	2705.56	2429.71	2510.23	2288.80	2366.95	2567.55	2619.46	2761.74	2705.68
Endogenous	IRAK3	NM_007199.1	40.95	36.84	41.10	39.80	37.72	25.71	43.73	40.05	44.46	50.71	33.81	38.73
Endogenous	IRF1	NM_002198.2	23.81	23.61	20.00	20.00	20.00	20.00	22.86	20.00	25.56	20.00	20.00	20.00
Endogenous	IRF3	NM_001571.5	60.95	53.84	57.19	46.60	40.86	48.33	51.68	43.21	53.35	39.55	49.66	37.65
Endogenous	IRF4	NM_002460.1	47.62	36.84	47.36	75.72	74.39	55.53	41.74	66.39	55.57	67.95	67.62	76.38
Endogenous	IRF8	NM_002163.2	20.95	22.67	27.70	20.00	23.05	22.62	27.83	20.00	25.56	26.37	20.00	22.59
Endogenous	IRS1	NM_005544.2	676.15	651.77	671.04	321.33	355.18	299.25	450.21	491.09	455.71	301.19	253.56	266.80
Endogenous	ISG15	NM_005101.3	451.40	366.50	428.89	299.00	328.99	342.44	358.77	395.19	380.13	320.46	385.63	298.00
Endogenous	ISG20	NM_002201.5	66.66	63.29	58.97	37.86	36.67	46.28	54.66	47.42	63.36	34.48	33.81	43.03
Endogenous	ITCH	NM_001257138.1	1145.65	1145.80	1205.36	1773.61	1669.05	1823.28	1287.02	1251.98	1278.22	1839.60	1726.35	1811.68
Endogenous	ITGA1	NM_181501.1	659.96	613.99	579.90	1861.95	1912.12	1825.34	376.66	376.22	446.82	960.37	959.32	989.75
Endogenous	ITGA4	NM_000885.4	148.56	146.41	148.32	180.56	166.59	155.28	157.03	128.57	147.83	111.55	115.16	112.96
Endogenous	ITGA5	NM_002205.2	1450.40	1385.73	1396.58	3467.62	3259.52	3283.55	1288.01	1266.73	1274.88	4007.78	4020.05	4084.88
Endogenous	ITGA9	NM_002207.2	34.28	36.84	22.34	31.06	37.72	41.13	30.81	40.05	34.46	47.66	31.70	43.03
Endogenous	ITGB1	NM_002211.3	30184.06	30697.61	29873.13	52307.48	52122.95	51809.83	29029.92	29417.20	30034.78	60229.25	60546.87	59617.56
Endogenous	ITGB3	NM_000212.2	304.75	192.70	202.83	218.43	236.79	219.04	152.06	137.00	127.82	190.65	217.64	209.78
Endogenous	ITPR2	NM_002223.2	236.18	302.27	283.25	101.93	110.01	113.12	376.66	404.68	430.15	135.89	104.60	121.57
Endogenous	JAG1	NM_000214.2	573.30	630.99	576.32	606.74	583.59	560.46	438.28	436.29	456.82	443.17	479.66	450.77
Endogenous	JAG2	NM_145159.1	40.95	48.17	42.89	32.04	28.29	29.82	53.67	61.12	57.80	37.52	29.58	27.97
Endogenous	JAK1	NM_002227.1	391.41	390.12	436.93	299.97	283.94	282.80	370.70	405.73	405.70	262.66	272.58	238.83
Endogenous	JAK2	NM_004972.3	224.75	222.93	233.21	138.82	136.21	120.32	221.63	213.93	253.42	124.74	132.06	172.13
Endogenous	JMJD4	NM_001161465.1	109.52	102.96	129.56	171.83	176.02	187.16	107.33	103.28	113.37	199.78	179.61	166.75
Endogenous	JUN	NM_002228.3	639.01	654.61	629.04	458.21	480.91	435.00	785.13	780.90	716.91	512.13	526.15	516.39
Endogenous	KANSL1	NM_001193465.1	266.65	264.49	302.90	196.10	215.83	208.76	284.24	287.70	339.01	235.27	231.38	224.85
Endogenous	KAT6A	NM_001099412.1	546.64	550.70	540.58	475.68	437.96	410.32	598.29	627.04	599.10	431.00	496.56	402.36
Endogenous	KDM2A	NM_012308.1	491.40	531.81	543.26	544.61	573.11	517.27	514.81	590.16	543.52	550.66	521.92	535.76
Endogenous	KDM3B	NM_016604.3	509.50	564.87	534.33	288.32	271.36	280.74	538.66	475.29	491.28	261.64	221.87	253.89
Endogenous	KDM5D	NM_001146705.1	20.00	20.00	20.00	20.00	20.00	20.00	20.00	20.00	20.00	20.00	20.00	20.00
Endogenous	KDR	NM_002253.2	24.76	26.45	30.38	26.21	26.19	26.74	23.85	35.83	20.00	36.51	32.75	24.74
Endogenous	KIF3A	NM_007054.5	299.03	298.49	302.90	332.01	340.52	314.68	308.09	274.00	302.33	325.53	311.67	324.90
Endogenous	KIR2DL3	NM_015868.2	20.00	20.78	20.00	20.00	20.00	20.00	20.00	20.00	20.00	20.00	20.00	22.59
Endogenous	KIR3DL1/2	NM_001322168.1	20.00	20.00	20.00	20.39	20.00	20.00	21.86	20.00	20.00	20.00	25.36	20.00
Endogenous	KLF5	NM_001730.3	50.47	43.45	41.10	76.69	50.29	65.82	37.77	24.24	32.23	32.45	33.81	39.81
Endogenous	KLKB1	NM_000892.3	20.00	22.67	20.00	25.24	28.29	28.79	20.00	20.00	20.00	24.34	20.00	21.52
Endogenous	KLRB1	NM_002258.2	20.00	26.45	20.00	20.00	33.53	21.60	33.79	21.08	20.00	30.42	38.03	20.00
Endogenous	KLRD1	NM_007334.2	34.28	31.17	31.27	40.77	38.77	30.85	26.83	33.72	40.01	36.51	33.81	31.20
Endogenous	KLRK1	NM_007360.3	20.00	20.00	20.00	20.00	20.00	20.57	20.00	20.00	20.00	21.30	20.00	22.59
Endogenous	KMT2D	NM_003482.3	128.56	120.91	134.92	164.06	118.39	125.46	126.22	110.65	143.38	124.74	116.22	130.17
Endogenous	KNG1	NM_000893.2	22.86	25.50	20.55	24.27	26.19	32.91	29.82	24.24	28.90	21.30	27.47	20.00
Endogenous	KRAS	NM_033360.2	239.03	204.98	233.21	233.96	280.79	297.20	205.72	209.72	202.29	314.38	313.79	279.71
Endogenous	LAG3	NM_002286.5	40.00	29.28	26.81	41.74	29.34	45.25	26.83	34.78	43.35	30.42	33.81	38.73
Endogenous	LAMA3	NM_000227.3	20.00	20.00	20.00	20.00	20.00	20.00	20.00	20.00	20.00	20.00	20.00	20.00
Endogenous	LAMC1	NM_002293.3	4599.75	4468.90	4699.93	3397.72	3237.52	3257.85	3394.94	3315.42	3727.95	3317.17	3299.50	3321.05
Endogenous	LAMTOR2	NM_001145264.1	946.61	923.82	899.78	651.39	647.50	615.99	954.08	937.93	901.42	641.93	664.55	673.46
Endogenous	LAMTOR4	NM_001008395.2	1751.33	1640.77	1715.56	929.03	893.72	879.25	1760.08	1716.72	1578.32	772.75	738.51	800.41
Endogenous	LATS1	NM_004690.2	441.88	458.13	444.08	490.24	495.58	498.75	396.54	400.46	415.70	425.93	428.95	484.12
Endogenous	LATS2	NM_014572.2	719.96	786.85	790.77	1041.65	1040.41	1023.22	614.19	639.69	699.13	882.28	857.89	907.99
Endogenous	LDLRAP1	NM_015627.2	259.03	281.49	256.44	167.94	135.16	148.08	185.85	173.89	180.06	103.44	110.93	132.33
Endogenous	LEP	NM_000230.2	20.00	23.61	20.00	30.09	28.29	30.85	23.85	27.40	27.79	26.37	25.36	32.27
Endogenous	LEPR	NM_001003679.1	252.37	248.43	251.97	145.62	152.97	138.83	270.32	256.09	256.76	125.75	133.12	120.49
Endogenous	LGALS3	NM_001177388.1	13299.27	14212.45	13930.01	4187.94	4077.80	4003.41	20546.54	20016.85	20000.21	3881.01	3674.57	3915.98
Endogenous	LGMN	NM_001008530.2	600.92	583.76	586.15	1308.61	1291.86	1343.04	561.52	550.11	563.53	1000.93	1003.69	1068.29
Endogenous	LILRB2	NM_001278405.1	20.00	20.00	20.00	25.24	23.05	38.05	20.00	21.08	20.00	29.41	26.41	23.67
Endogenous	LIPA	NM_000235.3	585.68	577.15	587.94	547.52	497.68	554.29	486.98	537.46	509.06	416.80	444.79	427.10
Endogenous	LIPC	NM_000236.2	43.81	52.90	65.23	57.28	50.29	54.50	81.49	71.66	85.58	57.80	61.28	57.02
Endogenous	LIPG	NM_006033.2	20.00	20.00	20.00	20.00	20.00	20.00	20.00	20.00	20.00	20.28	24.30	24.74
Endogenous	LOX	NM_002317.4	2968.41	3035.94	3000.45	13090.95	12600.12	13019.04	1968.79	2092.95	2109.61	9332.89	9416.74	9823.30
Endogenous	LOXL1	NM_005576.2	2780.80	2865.92	2872.67	5237.35	5423.10	5346.45	3874.96	3764.36	3881.34	5420.44	5527.70	5514.65
Endogenous	LOXL2	NM_002318.2	203.80	216.31	195.68	238.81	196.98	198.47	192.80	212.88	214.52	202.82	219.76	221.62
Endogenous	LOXL4	NM_032211.6	770.43	717.90	720.18	1956.12	1985.47	1897.32	509.84	479.50	494.61	2530.21	2651.86	2456.09
Endogenous	LPA	NM_005577.2	20.00	20.00	20.00	20.00	20.00	21.60	20.00	20.00	20.00	20.00	23.24	20.00
Endogenous	LPAR5	NM_020400.4	20.00	20.00	20.00	20.00	23.05	28.79	20.00	23.18	22.23	33.47	25.36	21.52
Endogenous	LPCAT1	NM_024830.3	105.71	115.24	92.03	93.19	80.68	69.93	97.40	96.95	115.60	63.89	78.18	60.25
Endogenous	LPL	NM_000237.2	20.00	20.00	24.13	20.00	20.00	20.00	20.00	20.00	20.00	23.32	20.00	21.52
Endogenous	LRP1	NM_002332.2	1684.67	1650.22	2011.32	1623.14	1368.35	1334.81	1371.49	1449.05	1497.18	1198.68	1000.52	1016.65
Endogenous	LRP2	NM_004525.2	20.00	20.00	20.00	20.00	20.00	20.00	20.00	20.00	20.00	20.00	20.00	20.00
Endogenous	LRP6	NM_002336.1	230.46	201.20	225.17	243.67	221.07	260.18	276.29	252.92	313.44	291.05	318.01	330.28
Endogenous	LRRC32	NM_001128922.1	34.28	38.73	40.21	106.79	100.58	81.24	23.85	26.35	31.12	94.31	133.12	104.35
Endogenous	LTA	NM_000595.2	28.57	20.78	20.00	24.27	24.10	25.71	20.00	20.00	24.45	26.37	21.13	21.52
Endogenous	LTB	NM_002341.1	20.00	20.00	20.00	45.63	40.86	34.96	23.85	24.24	25.56	24.34	31.70	29.05
Endogenous	LYN	NM_002350.3	80.00	76.51	80.42	61.16	50.29	48.33	110.32	89.58	112.26	67.95	64.45	68.85
Endogenous	MAF	NM_005360.4	379.98	397.68	388.68	75.72	59.72	70.96	452.19	509.01	406.81	50.71	58.11	65.62
Endogenous	MAML1	NM_014757.4	396.17	388.23	434.25	372.78	369.85	311.59	399.52	452.10	416.81	354.94	325.41	293.70
Endogenous	MAML2	NM_032427.2	548.54	500.64	528.07	602.85	532.25	509.04	512.82	550.11	596.87	459.39	452.19	430.33
Endogenous	MAML3	NM_018717.4	252.37	218.20	262.70	158.24	178.12	169.68	325.98	262.41	304.55	182.54	185.95	162.45
Endogenous	MAP1LC3A	NM_032514.2	758.05	778.35	779.15	461.12	429.57	438.08	711.59	717.67	678.01	371.17	381.40	384.07
Endogenous	MAP2K1	NM_002755.2	375.22	362.73	323.46	512.57	441.10	460.71	390.58	369.90	394.58	467.51	483.88	424.95
Endogenous	MAP3K1	NM_005921.1	168.56	175.70	174.24	82.52	76.48	77.13	197.77	213.93	212.30	79.10	92.97	87.14
Endogenous	MAPK1	NM_138957.2	1150.41	1131.63	1134.77	1226.09	1189.18	1241.23	1217.45	1185.58	1329.35	1261.56	1322.76	1343.70
Endogenous	MAPK10	NM_138981.2	379.98	390.12	394.04	303.85	261.93	235.49	480.02	447.89	432.37	257.58	254.62	257.12
Endogenous	MAPK11	NM_002751.6	188.56	176.64	192.11	90.28	85.91	79.18	160.01	189.69	150.05	79.10	60.22	91.44
Endogenous	MAPK8	NM_002750.2	480.93	482.69	504.84	657.22	616.07	643.75	516.79	532.19	505.73	663.23	618.06	658.40
Endogenous	MAPK9	NM_001135044.1	802.81	801.02	790.77	783.42	725.04	791.84	887.49	870.48	916.98	852.87	839.93	843.44
Endogenous	MARCO	NM_006770.3	20.95	27.39	28.59	28.15	26.19	21.60	22.86	25.29	23.34	20.00	29.58	20.00
Endogenous	MASP1	NM_001031849.2	2423.68	2441.79	2619.81	702.84	745.99	734.25	2602.85	2799.03	2884.33	434.04	530.37	469.06
Endogenous	MBTPS2	NM_015884.3	545.68	543.14	561.13	704.79	690.46	716.77	506.86	493.20	530.18	648.02	665.61	713.27
Endogenous	MECP2	NM_001110792.1	250.46	236.15	226.95	156.30	167.64	161.45	218.64	255.03	247.86	146.03	141.57	137.70
Endogenous	MEF2A	NM_005587.2	706.63	766.07	763.07	1089.21	946.11	999.57	734.44	670.25	635.77	1160.15	1176.96	1183.40
Endogenous	MEFV	NM_000243.2	30.47	28.34	33.95	20.00	29.34	20.57	38.76	29.51	26.68	20.00	26.41	20.00
Endogenous	MET	NM_001127500.1	499.02	388.23	411.91	1377.53	1247.86	1276.20	216.66	228.69	247.86	864.03	966.71	925.20
Endogenous	MFAP3	NM_001242336.1	178.09	151.14	201.04	255.31	250.41	262.23	175.91	174.94	207.85	299.16	287.37	256.04
Endogenous	MKI67	NM_002417.2	35.24	33.06	30.38	32.04	27.24	25.71	45.72	33.72	35.57	36.51	32.75	20.00
Endogenous	MLXIPL	NM_032951.2	21.90	20.00	20.00	25.24	20.00	22.62	20.00	20.00	23.34	21.30	23.24	23.67
Endogenous	MMP1	NM_002421.3	498.07	530.87	570.96	475.68	420.14	419.57	550.58	507.96	476.83	675.40	650.81	554.05
Endogenous	MMP10	NM_002425.1	75.23	49.12	45.57	122.32	99.54	93.58	56.65	56.91	34.46	128.79	138.40	111.89
Endogenous	MMP11	NM_005940.3	168.56	131.30	152.79	123.29	129.92	112.09	150.07	160.19	150.05	120.68	120.44	91.44
Endogenous	MMP12	NM_002426.3	38.09	46.29	38.42	58.25	53.43	48.33	41.74	52.69	42.24	92.28	91.92	74.23
Endogenous	MMP13	NM_002427.2	29.52	34.95	31.27	131.06	130.97	117.23	46.71	34.78	41.13	248.46	257.79	219.47
Endogenous	MMP14	NM_004995.2	2636.05	2680.77	2709.16	2280.36	2176.16	2375.51	2869.20	2900.20	3161.09	2469.37	2474.36	2536.78
Endogenous	MMP16	NM_005941.4	51.43	61.40	45.57	103.87	115.25	94.61	60.62	54.80	48.91	105.47	104.60	97.90
Endogenous	MMP2	NM_004530.2	12366.94	12023.81	12087.57	11718.27	11068.32	11070.30	15803.97	15123.82	14483.87	11202.92	10895.86	10533.34
Endogenous	MMP3	NM_002422.3	61.90	68.96	69.69	127.17	98.49	110.03	40.75	36.88	34.46	247.44	233.49	240.98
Endogenous	MMP7	NM_002423.3	28.57	20.00	20.00	34.95	20.95	33.94	23.85	20.00	20.00	26.37	31.70	32.27
Endogenous	MMP8	NM_002424.2	20.00	20.00	20.00	45.63	52.39	54.50	20.00	20.00	20.00	49.69	49.66	51.64
Endogenous	MMP9	NM_004994.2	28.57	23.61	25.91	20.00	27.24	29.82	30.81	32.67	30.01	27.38	29.58	37.65
Endogenous	MMRN1	NM_007351.2	20.00	22.67	25.91	40.77	31.43	24.68	23.85	31.62	33.34	28.40	27.47	47.34
Endogenous	MMUT	NM_000255.2	589.49	582.82	542.37	410.64	398.14	376.38	584.38	644.96	594.65	485.76	430.00	445.39
Endogenous	MOB1B	NM_173468.3	205.70	196.48	186.75	241.72	242.03	249.89	220.63	202.34	224.52	222.09	239.83	224.85
Endogenous	MS4A1	NM_152866.2	70.47	75.57	60.76	73.78	44.01	52.45	52.67	72.72	52.24	68.96	63.39	54.87
Endogenous	MS4A2	NM_000139.3	20.00	20.00	20.00	20.00	20.00	20.00	20.00	20.00	20.00	20.00	20.00	20.00
Endogenous	MS4A4A	NM_024021.2	28.57	29.28	23.23	28.15	27.24	20.00	23.85	23.18	26.68	30.42	23.24	32.27
Endogenous	MTMR4	NM_004687.4	433.31	409.01	490.54	195.13	192.78	162.48	421.39	452.10	447.93	162.26	162.70	179.66
Endogenous	MTOR	NM_004958.3	209.51	191.75	188.53	259.20	228.41	206.70	205.72	191.80	177.84	176.46	170.10	187.19
Endogenous	MUC5B	NM_002458.1	20.00	20.00	22.34	20.00	20.00	21.60	20.00	25.29	20.00	25.35	30.64	24.74
Endogenous	MYD88	NM_002468.3	680.92	662.16	682.65	349.48	349.95	337.30	632.08	680.79	679.12	295.11	307.45	296.93
Endogenous	MYL2	NM_000432.3	20.00	20.00	21.44	21.36	25.15	20.00	27.83	20.00	30.01	24.34	30.64	20.00
Endogenous	MYLK	NM_053032.2	12391.70	12335.53	12223.38	16343.05	16179.20	16458.91	9296.33	9276.00	9794.48	16600.04	16437.29	16935.54
Endogenous	NCAM1	NM_000615.5	37.14	32.12	44.68	35.92	34.58	42.16	37.77	47.42	51.13	33.47	32.75	44.11
Endogenous	NCEH1	NM_020792.4	202.85	209.70	212.66	273.76	278.70	292.05	205.72	188.64	203.40	281.92	273.64	285.09
Endogenous	NCF1	NM_000265.4	20.00	20.00	29.49	42.71	42.96	50.39	27.83	20.00	20.00	49.69	36.98	49.49
Endogenous	NCF4	NM_000631.4	20.00	20.00	20.00	20.00	20.00	24.68	20.00	20.00	20.00	23.32	20.00	20.00
Endogenous	NCK2	NM_001004720.2	189.51	202.14	209.98	115.52	101.63	110.03	193.80	164.40	173.39	73.02	63.39	97.90
Endogenous	NCKAP1L	NM_005337.4	20.00	20.00	20.00	20.00	20.00	20.00	20.00	21.08	20.00	20.00	25.36	20.00
Endogenous	NCOA2	NM_006540.2	299.98	320.22	312.73	142.70	108.96	130.60	270.32	297.19	319.00	156.17	126.78	124.79
Endogenous	NCOR2	NM_006312.3	853.29	835.03	835.44	720.32	641.22	697.23	616.18	630.20	622.44	391.45	381.40	415.27
Endogenous	NCR1	NM_004829.5	22.86	20.00	21.44	26.21	26.19	32.91	20.00	20.00	24.45	33.47	21.13	21.52
Endogenous	NCSTN	NM_015331.2	1333.26	1317.72	1341.18	1433.84	1359.97	1378.00	1271.11	1341.55	1183.74	1303.14	1318.53	1273.77
Endogenous	NDUFA1	NM_004541.3	2980.79	2989.66	3037.08	3458.88	3534.03	3700.04	3286.61	3264.83	3447.85	3862.76	4010.54	4035.40
Endogenous	NDUFB5	NM_002492.3	2538.91	2827.19	2714.52	1934.76	2037.85	2060.83	3150.46	3129.94	3082.17	2220.91	2230.31	2306.56
Endogenous	NDUFB6	NM_002493.5	823.76	758.51	774.68	899.91	898.96	830.92	819.91	746.13	819.17	984.70	978.33	965.01
Endogenous	NDUFB8	NM_001284367.1	1513.25	1462.24	1440.36	1519.27	1582.09	1636.12	1541.44	1507.01	1463.84	1569.85	1481.24	1487.86
Endogenous	NDUFC1	NM_002494.2	1571.34	1536.86	1572.60	1633.82	1584.18	1534.31	1430.13	1463.80	1412.71	1522.19	1388.26	1425.46
Endogenous	NDUFS3	NM_004551.1	1798.00	1787.18	1771.85	1693.04	1728.77	1772.89	1928.04	1959.11	1876.20	1811.21	1852.07	1843.95
Endogenous	NDUFS5	NM_004552.2	5939.68	6007.66	5987.49	6987.66	7263.98	7209.84	6411.23	6255.66	6241.04	7585.57	7658.69	7779.24
Endogenous	NEDD8	NM_006156.2	2105.60	2022.39	2014.89	1984.27	1927.84	1952.86	1823.69	1784.17	1716.15	1781.80	1823.55	1795.54
Endogenous	NF1	NM_000267.2	738.05	776.46	808.64	579.55	497.68	493.61	683.76	718.73	789.16	499.96	492.34	501.33
Endogenous	NFAM1	NM_145912.5	20.00	20.00	20.00	20.00	20.00	20.00	20.87	20.00	20.00	20.00	20.00	20.00
Endogenous	NFKB1	NM_003998.2	130.47	163.42	109.90	121.35	106.87	128.55	118.27	128.57	88.92	106.48	99.31	104.35
Endogenous	NID1	NM_002508.2	2479.86	2395.51	2417.87	751.38	731.32	743.50	1614.98	1573.40	1642.79	539.51	522.98	540.06
Endogenous	NID2	NM_007361.3	3573.14	3430.79	3710.80	1560.04	1397.68	1317.33	2105.94	2213.09	2415.28	1033.38	1019.54	973.62
Endogenous	NKG7	NM_005601.3	22.86	20.00	20.00	25.24	20.00	20.00	22.86	20.00	20.00	21.30	20.00	20.00
Endogenous	NLRC4	NM_001199138.1	20.00	20.00	20.00	20.00	25.15	20.00	20.00	20.00	20.00	20.00	20.00	20.00
Endogenous	NLRP3	NM_001079821.2	20.00	20.00	20.00	20.00	20.00	20.00	20.87	20.00	20.00	20.00	28.53	20.00
Endogenous	NOS1	NM_000620.4	20.00	20.00	20.00	23.30	24.10	20.57	20.00	20.00	20.00	24.34	20.00	30.12
Endogenous	NOS3	NM_000603.4	20.00	31.17	20.00	20.00	20.00	20.00	22.86	20.00	31.12	26.37	34.87	20.00
Endogenous	NOTCH1	NM_017617.3	86.66	74.62	65.23	37.86	36.67	24.68	55.65	53.75	58.91	26.37	36.98	30.12
Endogenous	NOTCH2	NM_024408.3	1628.48	1641.71	1588.68	2387.14	2055.67	2131.79	1190.61	1155.02	1314.90	2067.78	1985.20	2039.75
Endogenous	NOTCH3	NM_000435.2	476.16	430.74	479.82	653.33	641.22	609.82	323.00	323.53	298.99	668.30	614.89	672.39
Endogenous	NOTCH4	NM_004557.3	26.67	35.89	22.34	30.09	31.43	39.08	31.80	30.56	24.45	46.65	29.58	30.12
Endogenous	NPC1	NM_000271.3	206.66	251.26	236.78	306.77	352.04	351.70	237.53	247.66	262.31	300.18	285.26	252.82
Endogenous	NPHP4	NM_015102.3	66.66	71.79	75.06	96.11	95.34	91.52	73.54	89.58	75.58	86.20	91.92	91.44
Endogenous	NR1H2	NM_007121.4	236.18	190.81	187.64	179.59	171.83	141.91	210.69	228.69	247.86	187.61	184.89	180.74
Endogenous	NR1H3	NM_005693.2	209.51	199.31	226.06	59.22	63.91	76.10	190.82	172.83	182.28	74.03	59.16	57.02
Endogenous	NR1H4	NM_001206977.1	21.90	20.00	20.00	20.00	20.00	21.60	20.00	20.00	20.00	20.00	20.00	20.00
Endogenous	NRIP3	NM_020645.2	118.09	108.63	107.22	129.11	148.78	125.46	96.40	98.01	87.81	120.68	127.84	107.58
Endogenous	NRP2	NM_003872.2	659.96	633.83	629.04	441.70	400.24	404.15	617.17	620.72	632.44	298.15	282.09	273.26
Endogenous	NUMB	NM_001005743.1	794.24	780.24	841.70	687.31	669.51	693.11	840.78	811.47	815.84	808.25	765.97	759.53
Endogenous	OAS1	NM_001032409.1	52.38	34.01	36.63	20.00	33.53	22.62	43.73	55.85	41.13	24.34	33.81	34.43
Endogenous	OASL	NM_198213.1	20.00	20.00	20.00	20.00	20.00	21.60	20.87	26.35	20.00	22.31	21.13	24.74
Endogenous	OCLN	NM_002538.3	46.66	40.62	22.34	43.69	41.91	26.74	52.67	43.21	45.57	31.44	33.81	47.34
Endogenous	OGT	NM_181673.2	710.44	715.06	789.87	622.27	560.54	558.40	619.16	630.20	680.23	512.13	475.43	479.82
Endogenous	OSBPL5	NM_020896.3	113.33	102.02	83.99	48.54	51.34	51.42	78.51	62.18	82.25	55.78	31.70	48.41
Endogenous	P2RY13	NM_176894.1	20.00	20.00	20.00	20.00	20.00	20.00	20.00	20.00	20.00	20.00	20.00	20.00
Endogenous	P3H3	NM_014262.4	436.17	447.74	430.68	510.63	472.53	487.44	381.63	380.44	375.68	408.69	376.12	403.43
Endogenous	P4HB	NM_000918.3	4281.67	4107.12	4164.71	7125.51	6770.49	6609.27	3890.86	3974.07	3767.96	6875.69	6913.85	6805.63
Endogenous	PANX1	NM_015368.3	910.43	933.26	908.71	1441.61	1366.25	1418.11	949.11	989.57	989.23	1391.36	1399.88	1413.63
Endogenous	PARP1	NM_001618.3	470.45	423.18	447.65	322.30	298.61	330.10	446.23	459.48	404.58	284.97	284.20	282.94
Endogenous	PARP4	NM_006437.3	935.19	903.04	988.24	436.85	423.29	426.77	1041.54	1046.47	1071.48	393.48	447.96	371.16
Endogenous	PC	NM_000920.3	154.28	123.74	165.30	283.47	273.46	240.64	131.19	130.68	110.04	303.22	304.28	281.86
Endogenous	PCCB	NM_000532.4	506.64	485.52	534.33	455.30	401.28	430.88	351.82	370.96	390.13	372.18	343.37	344.26
Endogenous	PCK1	NM_002591.2	27.62	23.61	22.34	25.24	31.43	20.00	21.86	28.45	25.56	26.37	28.53	39.81
Endogenous	PDE2A	NM_001143839.1	23.81	26.45	22.34	26.21	28.29	22.62	20.00	20.00	20.00	20.00	39.09	30.12
Endogenous	PDE3B	NM_000922.3	78.09	84.07	77.74	38.83	53.43	50.39	93.42	99.06	115.60	68.96	63.39	57.02
Endogenous	PDGFB	NM_033016.2	20.00	20.00	20.00	20.00	20.00	20.00	20.00	21.08	20.00	20.00	20.00	20.00
Endogenous	PDGFRB	NM_002609.3	4314.05	4140.18	4277.29	6203.27	5850.58	5803.04	3718.93	3258.51	3298.91	5433.62	5423.10	5400.61
Endogenous	PDHA1	NM_000284.3	405.69	409.96	386.90	560.14	607.69	602.62	412.44	408.89	390.13	628.75	668.78	684.22
Endogenous	PECAM1	NM_000442.3	27.62	32.12	28.59	31.06	31.43	26.74	24.85	22.13	28.90	30.42	35.92	24.74
Endogenous	PELI1	NM_020651.3	147.61	130.35	129.56	133.00	148.78	143.97	149.08	145.43	126.71	139.95	157.42	159.22
Endogenous	PELI2	NM_021255.2	110.47	126.58	146.54	67.95	69.15	53.47	144.11	167.56	171.17	58.82	48.60	67.78
Endogenous	PGM1	NM_001172818.1	479.02	466.63	478.93	807.69	784.76	837.09	407.47	414.16	369.02	604.41	657.15	664.86
Endogenous	PHLPP1	NM_194449.3	148.56	112.41	141.18	87.37	103.73	67.87	111.31	104.33	120.04	73.02	77.13	62.40
Endogenous	PHYKPL	NM_153373.3	40.00	36.84	38.42	38.83	34.58	21.60	41.74	38.99	36.68	32.45	26.41	20.00
Endogenous	PIDD1	NM_145886.2	53.33	56.68	60.76	33.98	46.10	39.08	42.73	48.48	48.91	38.54	58.11	40.88
Endogenous	PIK3C3	NM_002647.2	270.46	285.27	284.14	268.91	238.88	246.81	306.10	305.62	291.21	225.13	255.68	256.04
Endogenous	PIK3CA	NM_006218.2	623.78	646.11	637.08	614.50	588.83	581.02	593.32	649.17	674.68	571.96	578.97	561.58
Endogenous	PIK3CB	NM_006219.1	99.04	100.13	87.57	107.76	107.92	83.30	92.43	86.42	97.81	75.04	73.96	89.29
Endogenous	PIK3R4	NM_014602.1	320.93	329.67	346.69	212.60	185.45	213.90	311.07	356.20	324.56	217.02	208.13	233.45
Endogenous	PIK3R5	NM_001142633.1	20.00	20.00	20.00	20.00	20.00	20.00	20.00	20.00	20.00	20.00	20.00	20.00
Endogenous	PKHD1	NM_138694.3	20.00	20.00	20.00	20.00	20.00	20.00	20.00	20.00	20.00	20.00	20.00	20.00
Endogenous	PLCB2	NM_004573.2	20.00	20.00	20.00	20.00	20.00	20.00	20.00	20.00	20.00	20.00	20.00	20.00
Endogenous	PLCB3	NM_000932.2	63.81	59.51	67.01	133.97	123.63	109.01	65.59	75.88	64.47	116.62	101.43	117.26
Endogenous	PLCG1	NM_002660.2	524.73	495.92	553.98	358.22	328.99	330.10	590.34	571.19	576.87	281.92	297.94	281.86
Endogenous	PLCG2	NM_002661.2	22.86	20.78	20.55	30.09	20.95	24.68	25.84	20.00	20.00	38.54	31.70	23.67
Endogenous	PLG	NM_000301.3	20.95	21.73	23.23	37.86	35.62	37.02	29.82	20.00	20.00	41.58	51.77	33.35
Endogenous	PLIN4	NM_001080400.1	47.62	51.01	63.44	28.15	28.29	21.60	76.53	71.66	90.03	37.52	35.92	24.74
Endogenous	PLPP4	NM_001030059.1	74.28	48.17	75.06	392.19	415.95	415.46	51.68	51.64	48.91	326.54	360.27	355.02
Endogenous	PLTP	NM_006227.2	5665.40	5785.67	5686.38	2109.50	2023.19	1901.44	10128.17	10216.03	9238.73	3580.84	3557.29	3386.68
Endogenous	PNOC	NM_001284244.1	27.62	21.73	24.13	21.36	25.15	20.00	25.84	20.00	31.12	25.35	24.30	27.97
Endogenous	PNPLA3	NM_025225.2	41.90	40.62	50.93	46.60	64.96	47.30	20.00	22.13	20.00	30.42	22.19	31.20
Endogenous	POSTN	NM_001135935.1	867.57	735.84	724.65	1533.83	1736.10	1517.86	759.29	681.84	660.23	4487.46	4409.90	4479.71
Endogenous	PPARA	NM_001001928.2	145.71	152.08	142.07	127.17	106.87	109.01	158.02	130.68	140.05	93.30	117.27	111.89
Endogenous	PPARD	NM_006238.4	86.66	111.46	125.09	130.08	151.92	137.80	94.41	87.47	95.59	152.12	158.48	168.90
Endogenous	PPARG	NM_005037.5	281.89	265.43	297.54	300.94	271.36	263.26	290.20	288.76	302.33	276.85	309.56	280.79
Endogenous	PPARGC1A	NM_013261.3	146.66	156.80	174.24	29.12	28.29	24.68	309.08	229.74	263.42	38.54	31.70	43.03
Endogenous	PPM1A	NM_021003.4	989.47	976.72	915.86	798.95	773.23	800.06	1040.55	1013.80	1049.25	822.45	788.16	866.03
Endogenous	PPP2CA	NM_002715.2	2246.54	2211.31	2195.38	2429.86	2415.04	2532.85	2080.10	2051.85	1984.02	2318.26	2432.10	2514.19
Endogenous	PRAP1	NM_145202.4	33.33	28.34	24.13	36.89	45.05	34.96	21.86	23.18	25.56	35.49	49.66	29.05
Endogenous	PRDX1	NM_002574.2	11641.27	11761.21	11582.73	12687.10	12528.87	12416.42	9777.35	9606.91	9573.29	10091.45	10044.31	10221.35
Endogenous	PRDX6	NM_004905.2	2664.62	2718.56	2626.06	4891.75	4958.95	5078.04	2120.84	2014.96	2032.92	4190.32	4245.09	4323.71
Endogenous	PREX1	NM_020820.3	32.38	37.78	43.78	20.00	23.05	20.00	43.73	46.37	43.35	25.35	20.00	23.67
Endogenous	PRF1	NM_005041.3	20.00	20.00	20.55	23.30	20.00	20.00	20.00	20.00	26.68	20.00	22.19	23.67
Endogenous	PRKAA1	NM_006251.5	978.99	1021.11	986.45	1043.59	991.16	979.00	1033.59	1055.96	975.89	1035.41	1001.58	1018.80
Endogenous	PRKAB2	NM_005399.3	426.64	453.41	491.44	826.13	906.29	895.70	407.47	419.43	425.70	900.53	921.28	873.56
Endogenous	PRKACA	NM_002730.3	1933.23	1801.35	1804.02	1982.33	2070.33	2009.42	2088.05	2001.26	1992.91	2248.29	2194.39	2138.73
Endogenous	PRKACB	NM_182948.2	273.32	278.66	256.44	289.29	298.61	340.39	277.28	252.92	306.77	298.15	321.18	308.76
Endogenous	PRKAG1	NM_002733.3	520.92	470.41	485.18	404.81	390.81	417.51	544.62	495.31	546.85	465.48	430.00	473.36
Endogenous	PRKAG2	NM_016203.3	547.59	430.74	535.22	842.64	823.52	802.12	274.30	286.65	317.89	460.41	507.13	503.48
Endogenous	PRKCA	NM_002737.2	824.72	873.75	853.31	1265.90	1201.76	1176.44	737.43	681.84	789.16	1462.35	1432.64	1411.47
Endogenous	PRKDC	NM_006904.6	762.82	789.69	800.60	822.25	668.46	653.01	614.19	610.18	642.44	634.84	561.01	574.49
Endogenous	PRLR	NM_001204318.1	21.90	27.39	22.34	20.00	20.00	20.57	21.86	20.00	24.45	20.00	20.00	21.52
Endogenous	PROS1	NM_000313.1	1354.21	1493.41	1467.16	646.54	683.13	631.41	2049.29	2084.52	2120.73	816.36	906.49	869.26
Endogenous	PSEN2	NM_000447.2	118.09	119.96	128.67	88.34	78.58	91.52	136.16	138.05	108.93	67.95	60.22	72.08
Endogenous	PSENEN	NM_172341.1	521.88	555.42	537.90	528.10	564.73	599.53	531.70	513.23	559.08	550.66	539.88	562.65
Endogenous	PSMB1	NM_002793.2	511.40	484.58	444.97	460.15	408.62	422.66	502.88	532.19	479.05	582.10	603.27	533.61
Endogenous	PSMB7	NM_002799.2	3032.22	2883.86	2945.94	2854.09	3020.63	2960.65	2865.23	2863.31	2838.75	2737.09	2694.12	2767.01
Endogenous	PSMB8	NM_004159.4	974.23	908.71	902.46	279.58	253.55	267.37	984.89	960.06	939.21	281.92	267.30	245.29
Endogenous	PSMC3	NM_002804.4	173.32	157.75	181.38	276.67	256.70	254.01	158.02	130.68	144.49	316.40	302.16	353.94
Endogenous	PSMD13	NM_175932.2	1302.79	1297.88	1222.34	1579.46	1596.76	1611.44	1296.95	1243.54	1251.54	1614.47	1605.91	1585.76
Endogenous	PTAFR	NM_000952.3	29.52	20.78	21.44	20.00	22.00	20.00	20.00	27.40	27.79	20.00	23.24	38.73
Endogenous	PTCH1	NM_000264.4	165.71	160.58	199.26	52.42	56.58	52.45	270.32	260.30	295.66	37.52	35.92	44.11
Endogenous	PTGER4	NM_000958.2	87.61	92.57	81.31	109.70	119.44	114.15	38.76	47.42	50.02	65.92	73.96	67.78
Endogenous	PTGS2	NM_000963.1	29.52	20.00	20.00	92.22	84.87	95.64	20.00	20.00	23.34	93.30	90.86	87.14
Endogenous	PTK2	NM_005607.4	837.10	868.09	818.47	809.63	689.41	743.50	804.01	790.39	706.91	735.23	716.32	703.59
Endogenous	PTK2B	NM_004103.3	61.90	51.01	62.55	35.92	39.81	33.94	60.62	54.80	46.68	41.58	31.70	43.03
Endogenous	PTPA	NM_021131.4	1004.71	1046.62	1032.91	916.41	936.68	878.22	1101.17	1107.60	1139.28	908.65	947.70	909.07
Endogenous	PTPN1	NM_002827.3	584.73	658.39	650.48	688.28	643.31	684.89	642.02	641.80	656.89	713.94	657.15	664.86
Endogenous	PTPN11	NM_002834.3	2112.27	2056.39	2125.69	2419.18	2390.94	2451.61	2132.77	2143.53	2126.29	2505.88	2583.18	2501.28
Endogenous	PTPN12	NM_002835.3	1417.07	1253.48	1351.01	988.25	970.21	935.81	1557.34	1485.93	1552.76	1076.99	1086.10	1113.47
Endogenous	PTPN6	NM_002831.5	23.81	28.34	25.91	36.89	24.10	24.68	35.78	24.24	24.45	26.37	41.20	35.50
Endogenous	PTPRC	NM_080923.2	20.00	21.73	21.44	32.04	32.48	20.00	20.00	20.00	23.34	31.44	20.00	21.52
Endogenous	PYGM	NM_001164716.1	20.00	20.00	20.00	21.36	20.00	20.00	20.00	23.18	20.00	20.00	23.24	21.52
Endogenous	RAB7B	NM_001164522.1	266.65	272.04	265.38	57.28	73.34	56.56	242.50	282.43	250.09	75.04	70.79	66.70
Endogenous	RAC1	NM_006908.4	6964.38	7083.56	7167.83	7040.08	7130.92	7025.76	7204.31	7368.53	7135.79	6923.36	6726.84	6880.94
Endogenous	RAC2	NM_002872.3	119.99	104.85	83.99	20.39	23.05	20.57	85.47	60.07	70.02	20.00	20.00	20.00
Endogenous	RAC3	NM_005052.2	58.09	47.23	36.63	33.98	37.72	38.05	46.71	50.58	47.79	44.62	49.66	44.11
Endogenous	RAP1B	NM_001010942.2	4415.00	4345.16	4520.33	5481.01	5625.31	5542.86	4683.94	4963.64	4674.94	6144.52	6235.56	6358.09
Endogenous	RAPGEF1	NM_005312.2	388.55	377.84	392.26	329.09	332.13	264.29	362.75	330.91	361.24	239.33	289.49	244.21
Endogenous	RAPGEF2	NM_014247.2	159.99	160.58	162.62	205.81	223.17	179.96	131.19	131.73	118.93	152.12	150.03	145.24
Endogenous	RASGRP4	NM_170604.1	20.95	20.00	20.00	20.00	20.00	23.65	20.00	22.13	20.00	20.28	20.00	30.12
Endogenous	RBX1	NM_014248.2	1799.90	1806.08	1741.47	2238.61	2181.39	2107.11	1969.78	2038.15	1882.87	2430.83	2428.93	2415.21
Endogenous	RELA	NM_021975.3	313.32	338.17	325.24	316.47	269.27	283.83	288.21	296.13	285.65	289.02	262.02	257.12
Endogenous	RELB	NM_006509.3	130.47	126.58	145.64	144.65	173.92	132.66	152.06	126.46	140.05	144.00	147.91	166.75
Endogenous	RELN	NM_005045.2	134.28	127.52	134.92	94.17	82.77	92.55	72.55	60.07	71.14	52.73	44.37	36.58
Endogenous	RETN	NM_020415.2	20.00	20.00	24.13	20.00	29.34	20.00	20.00	20.00	20.00	23.32	20.00	20.00
Endogenous	RGS7	NM_002924.2	27.62	28.34	32.17	40.77	33.53	30.85	43.73	46.37	42.24	27.38	26.41	30.12
Endogenous	RHO	NM_000539.2	20.00	20.00	20.00	20.39	20.00	24.68	20.00	20.00	20.00	20.00	20.00	20.00
Endogenous	RIPK3	NM_006871.3	20.00	29.28	26.81	33.98	26.19	20.00	20.87	30.56	24.45	32.45	26.41	27.97
Endogenous	RNF111	NM_017610.6	512.35	529.92	515.56	537.81	554.25	591.31	586.36	550.11	523.51	550.66	556.78	555.12
Endogenous	RNF152	NM_173557.2	224.75	217.26	217.13	340.74	310.13	305.42	134.17	129.62	131.16	255.56	255.68	235.60
Endogenous	ROCK2	NM_004850.3	1857.04	1794.74	1891.59	857.20	870.67	812.40	1691.51	1718.83	1835.08	814.33	809.29	753.07
Endogenous	RORA	NM_134261.2	76.19	59.51	63.44	48.54	48.20	45.25	84.48	72.72	95.59	38.54	50.71	41.96
Endogenous	RPS27A	NM_002954.5	42072.94	41479.27	41361.14	41179.45	42465.93	43826.67	40883.39	41256.16	40960.76	41881.90	42084.24	43870.81
Endogenous	RPS6KA2	NM_021135.4	201.89	183.25	183.17	88.34	84.87	76.10	186.84	190.75	201.18	73.02	87.69	83.91
Endogenous	RPS6KB2	NM_003952.2	163.80	174.75	163.51	216.48	215.83	201.56	151.06	146.49	124.49	188.63	201.79	197.95
Endogenous	S100A12	NM_005621.1	34.28	45.34	41.10	68.93	68.10	53.47	42.73	40.05	64.47	57.80	60.22	64.55
Endogenous	S100A4	NM_002961.2	3532.19	3153.07	3307.82	1611.49	1516.08	1660.80	2953.68	2657.81	2646.47	1118.57	1116.74	1132.84
Endogenous	SAA1	NM_199161.1	20.95	20.78	20.00	20.00	20.00	20.00	22.86	20.00	20.00	21.30	22.19	20.00
Endogenous	SCD	NM_005063.4	1235.17	1129.74	1157.11	4057.85	3913.31	4019.86	978.93	1084.41	1175.96	4481.37	4507.10	4277.45
Endogenous	SCIN	NM_033128.3	20.00	20.00	20.55	20.00	23.05	21.60	20.00	25.29	20.00	30.42	23.24	25.82
Endogenous	SDC3	NM_014654.3	746.63	680.11	655.85	673.72	593.02	653.01	692.70	758.77	669.12	977.61	996.30	958.55
Endogenous	SEC24C	NM_004922.2	890.43	979.55	974.83	1142.61	1168.23	1082.86	1012.72	925.28	963.66	1063.81	1058.63	1169.41
Endogenous	SEC61B	NM_006808.2	5896.82	5950.04	5882.95	15927.56	16940.90	16468.17	5677.78	5954.26	5938.71	17658.77	17817.10	17956.49
Endogenous	SEH1L	NM_001013437.1	698.06	721.67	688.01	1651.29	1670.10	1687.54	663.88	635.47	570.20	1587.09	1685.14	1612.65
Endogenous	SELENOS	NM_203472.1	62.85	72.73	67.91	157.27	117.35	123.40	53.67	46.37	58.91	115.61	132.06	105.43
Endogenous	SEM1	NM_001201451.1	24.76	20.78	20.00	20.00	24.10	22.62	20.00	20.00	30.01	20.00	31.70	27.97
Endogenous	SERPINE1	NM_000602.2	3172.21	3067.12	3148.77	87596.25	86327.45	88131.52	1941.95	1740.96	1737.26	76413.50	76713.70	77627.84
Endogenous	SERPINF1	NM_002615.4	1760.86	1889.20	1945.20	808.66	880.10	800.06	5016.88	5164.92	4919.47	1823.38	1777.06	1733.14
Endogenous	SERPING1	NM_000062.2	588.54	744.34	724.65	199.98	199.07	163.51	1290.00	1494.36	1688.36	368.12	378.23	360.40
Endogenous	SERPINH1	NM_001235.2	8301.45	8464.56	8384.81	22044.44	22151.31	21150.29	6692.49	7350.61	6803.45	18631.30	19111.34	18989.28
Endogenous	SH2D1A	NM_002351.4	23.81	20.00	20.55	20.00	20.00	23.65	20.00	20.00	20.00	22.31	20.00	20.00
Endogenous	SIGLEC5	NM_003830.3	49.52	37.78	30.38	33.98	41.91	41.13	36.77	34.78	42.24	38.54	58.11	29.05
Endogenous	SIL1	NM_001037633.1	1062.80	1016.39	1076.69	1486.26	1533.89	1434.56	1031.60	1061.23	1091.49	1562.75	1585.83	1567.47
Endogenous	SIRT1	NM_012238.4	520.92	522.36	505.73	443.65	397.09	386.66	545.62	552.22	566.86	379.28	397.25	404.51
Endogenous	SKI	NM_003036.2	1106.61	1184.53	1175.88	1652.26	1480.46	1479.81	1193.60	1300.45	1212.64	1322.40	1190.69	1255.48
Endogenous	SKP1	NM_170679.2	11438.42	11537.34	11336.12	10346.56	10419.77	10734.03	12238.08	11900.09	11748.49	9891.67	9635.43	10022.33
Endogenous	SKP2	NM_005983.2	258.08	222.93	223.38	148.53	119.44	146.03	187.83	182.32	146.72	105.47	81.35	87.14
Endogenous	SLC25A10	NM_012140.3	27.62	25.50	23.23	31.06	30.38	29.82	20.00	27.40	20.00	28.40	35.92	21.52
Endogenous	SLC25A13	NM_001160210.1	92.38	104.85	103.65	327.15	313.27	324.96	117.27	106.44	106.70	283.95	307.45	282.94
Endogenous	SLC2A2	NM_000340.1	20.00	20.00	20.00	20.00	20.00	20.00	20.00	20.00	20.00	20.00	20.00	20.00
Endogenous	SLC37A4	NM_001164277.1	49.52	34.95	32.17	29.12	38.77	31.88	35.78	40.05	42.24	32.45	34.87	32.27
Endogenous	SMAD2	NM_001003652.3	1892.28	2073.40	2041.70	1885.25	1851.36	1930.23	2190.41	2180.42	2149.63	1895.38	1833.06	1838.57
Endogenous	SMAD3	NM_005902.3	3869.31	3764.23	3935.97	480.54	475.67	452.48	3464.51	3504.05	3712.39	361.02	401.48	360.40
Endogenous	SMAD4	NM_005359.3	933.28	954.05	964.11	881.47	864.39	816.52	1063.40	1044.37	1103.71	851.86	818.80	892.93
Endogenous	SMAD6	NR_027654.1	56.19	68.01	61.65	20.00	27.24	21.60	46.71	45.32	46.68	20.00	29.58	33.35
Endogenous	SMARCC2	NM_001130420.1	1457.06	1451.85	1583.32	580.53	523.87	524.46	1449.01	1519.65	1380.47	507.06	454.30	458.30
Endogenous	SMURF1	NM_181349.1	271.41	276.77	249.29	473.74	423.29	407.23	247.46	260.30	245.64	356.97	341.25	373.31
Endogenous	SNAI2	NM_003068.3	3638.85	3493.13	3590.17	815.45	788.95	767.16	3943.54	3619.98	3656.81	540.52	570.52	579.87
Endogenous	SOD1	NM_000454.4	424.74	402.40	377.96	256.29	261.93	245.78	429.34	396.25	391.25	241.36	233.49	215.16
Endogenous	SORBS1	NM_001034956.1	31.43	20.00	24.13	37.86	35.62	20.00	23.85	27.40	20.00	43.61	45.43	37.65
Endogenous	SOS1	NM_005633.2	613.30	688.61	689.80	405.79	417.00	400.03	696.68	912.64	809.17	447.22	431.06	386.22
Endogenous	SP1	NM_003109.1	160.94	141.69	152.79	141.73	128.87	136.77	152.06	138.05	161.17	125.75	117.27	139.86
Endogenous	SP3	NM_003111.3	2318.92	2288.77	2383.02	1484.32	1438.55	1518.89	2503.47	2533.46	2607.56	1532.33	1553.08	1549.18
Endogenous	SPIB	NM_003121.3	20.00	20.00	20.00	22.33	26.19	24.68	20.00	20.00	20.00	23.32	21.13	20.00
Endogenous	SPOP	NM_001007226.1	532.35	465.69	490.54	537.81	522.82	550.17	488.97	448.94	510.18	608.47	623.34	586.32
Endogenous	SPOPL	NM_001001664.1	459.97	528.98	490.54	592.17	519.68	541.95	499.90	447.89	539.07	576.02	584.25	544.36
Endogenous	SPP1	NM_000582.2	25.71	23.61	25.02	26.21	20.00	32.91	24.85	22.13	37.79	40.56	31.70	32.27
Endogenous	SRC	NM_005417.3	248.56	255.04	232.32	168.92	164.50	185.10	230.57	255.03	221.19	182.54	170.10	176.43
Endogenous	SREBF1	NM_001005291.1	339.98	410.90	436.93	484.42	485.10	479.22	514.81	662.87	602.43	522.27	458.53	465.83
Endogenous	SSR2	NM_003145.3	3411.24	3354.27	3402.53	4944.17	4965.24	4762.34	3521.16	3325.95	3204.44	5008.71	5029.02	4982.12
Endogenous	SSR4	NM_006280.1	3181.73	3046.33	3088.91	4319.96	4417.27	4157.66	3014.30	2948.68	2824.31	4308.97	4285.23	4416.24
Endogenous	STAT1	NM_139266.1	3010.31	3120.01	3263.14	1938.64	1828.31	1976.51	2329.55	2595.64	2652.02	1264.60	1299.52	1279.15
Endogenous	STAT3	NM_003150.3	2166.55	2233.98	2297.25	1404.72	1336.92	1381.09	2413.03	2553.48	2832.09	1555.65	1452.71	1460.96
Endogenous	STAT5A	NM_003152.2	113.33	107.68	101.86	39.80	29.34	32.91	115.28	113.82	113.37	30.42	23.24	27.97
Endogenous	STAT5B	NM_012448.3	128.56	114.30	145.64	149.50	168.69	147.06	146.09	124.35	142.27	171.39	176.44	178.59
Endogenous	STK4	NR_147975.1	311.41	324.94	312.73	245.61	272.41	280.74	323.00	346.72	352.34	277.87	260.96	270.03
Endogenous	SUFU	NM_001178133.1	419.98	365.56	418.17	244.64	281.84	248.86	419.40	426.81	392.36	276.85	283.15	271.11
Endogenous	SUGT1	NM_001130912.1	1130.41	1036.23	1101.71	1251.33	1273.00	1287.51	1136.95	1074.93	1171.51	1333.56	1437.92	1440.52
Endogenous	SYK	NM_003177.5	20.00	20.00	20.00	20.39	20.00	21.60	20.00	20.00	20.00	20.00	20.00	20.00
Endogenous	TBC1D4	NM_014832.2	295.22	297.55	318.09	221.34	212.69	180.99	366.73	394.14	370.13	256.57	244.06	236.68
Endogenous	TBL1XR1	NM_024665.4	3835.03	3865.30	3835.89	2217.26	2185.58	2147.22	4635.25	5039.52	5123.99	2691.46	2548.32	2612.09
Endogenous	TBX21	NM_013351.1	21.90	20.78	20.00	20.00	20.95	20.00	22.86	25.29	25.56	22.31	20.00	20.00
Endogenous	TCF7L1	NM_031283.1	152.37	113.35	145.64	57.28	52.39	40.11	133.17	113.82	133.38	31.44	26.41	23.67
Endogenous	TCF7L2	NM_001146274.1	677.11	682.95	672.82	380.55	375.09	356.84	527.73	538.52	607.99	388.41	440.57	413.11
Endogenous	TCL1A	NR_049726.1	20.00	20.00	20.00	20.00	20.00	20.00	20.00	20.00	20.00	20.00	20.00	20.00
Endogenous	TEK	NM_000459.3	119.04	118.07	117.94	43.69	36.67	42.16	72.55	74.82	51.13	34.48	30.64	32.27
Endogenous	TGFB1	NM_000660.3	812.34	805.74	785.41	3781.18	3811.68	3505.68	868.61	871.53	850.29	4488.47	4624.37	4423.77
Endogenous	TGFB1I1	NM_001042454.1	2192.26	2035.61	2121.22	3646.24	3560.22	3424.44	1871.39	1919.06	1971.79	3113.33	2964.59	3112.34
Endogenous	TGFBR1	NM_004612.2	1141.84	1125.96	1162.47	3144.35	3277.33	3239.34	1075.33	1100.22	1124.83	3702.53	3797.12	3820.23
Endogenous	TGFBR2	NM_001024847.1	1630.39	1628.49	1619.06	795.07	823.52	690.03	1882.32	1951.73	2122.95	560.81	562.07	574.49
Endogenous	THBS1	NM_003246.2	16186.73	17276.73	17430.83	47993.34	42529.84	42917.59	5828.84	6322.05	6695.64	24834.64	23611.04	23834.76
Endogenous	THBS2	NM_003247.2	598.06	629.10	574.53	4571.40	4144.86	4265.64	653.94	699.76	719.14	5031.02	4815.60	4731.45
Endogenous	THBS3	NM_001252607.1	386.65	422.24	391.36	430.05	406.52	399.00	357.78	367.79	375.68	344.80	326.46	369.01
Endogenous	TIMP1	NM_003254.2	22313.07	23802.03	23993.75	44881.02	46635.94	43558.27	33693.00	36169.22	36300.27	78325.10	78764.39	75348.19
Endogenous	TIMP2	NM_003255.4	9043.32	9217.41	9409.68	7860.39	7230.45	7118.31	10864.60	11028.55	11030.46	7801.58	7761.17	7675.97
Endogenous	TJP1	NM_003257.3	2184.64	2204.70	2152.50	2096.88	2148.91	2121.51	1834.62	1919.06	2001.80	1903.49	1927.09	1819.21
Endogenous	TJP2	NM_004817.2	148.56	123.74	149.22	37.86	38.77	25.71	123.24	135.95	160.06	53.75	49.66	34.43
Endogenous	TLN1	NM_006289.3	3270.30	3318.38	3356.07	4930.58	4402.60	4484.68	2754.91	2735.80	2966.58	3730.93	3782.33	3805.17
Endogenous	TLR1	NM_003263.3	43.81	51.01	49.14	34.95	40.86	32.91	43.73	49.53	47.79	36.51	51.77	39.81
Endogenous	TLR2	NM_003264.3	36.19	21.73	33.95	33.98	26.19	29.82	22.86	32.67	34.46	25.35	39.09	29.05
Endogenous	TLR4	NM_138554.2	25.71	27.39	31.27	37.86	42.96	40.11	22.86	21.08	20.00	28.40	29.58	36.58
Endogenous	TLR6	NM_006068.2	46.66	68.01	38.42	39.80	52.39	45.25	36.77	65.34	54.46	47.66	54.94	47.34
Endogenous	TLR8	NM_016610.2	20.00	20.00	20.00	20.39	20.00	21.60	28.82	20.00	20.00	26.37	23.24	20.00
Endogenous	TM6SF2	NM_001001524.2	43.81	35.89	41.10	40.77	44.01	40.11	29.82	32.67	25.56	47.66	36.98	45.18
Endogenous	TNF	NM_000594.2	28.57	29.28	33.06	31.06	39.81	20.00	20.87	20.00	24.45	33.47	33.81	29.05
Endogenous	TNFRSF17	NM_001192.2	39.05	43.45	31.27	42.71	37.72	45.25	47.70	45.32	33.34	62.88	46.49	48.41
Endogenous	TNFSF10	NM_003810.2	48.57	62.34	62.55	20.00	20.00	20.00	33.79	44.26	40.01	20.00	20.00	20.00
Endogenous	TNFSF14	NM_003807.3	20.95	23.61	30.38	23.30	40.86	26.74	29.82	23.18	36.68	23.32	20.00	25.82
Endogenous	TNN	NM_022093.1	22.86	20.00	20.00	20.00	20.00	20.00	20.00	20.00	20.00	20.00	23.24	23.67
Endogenous	TPR	NM_003292.2	514.26	575.26	541.47	451.41	421.19	419.57	581.39	579.62	622.44	460.41	457.47	481.97
Endogenous	TPSAB1/B2	NM_003294.3	20.00	20.00	20.00	20.00	20.00	20.00	24.85	20.00	20.00	23.32	20.00	23.67
Endogenous	TRADD	NM_003789.2	112.37	116.19	102.76	68.93	71.25	71.99	116.28	104.33	93.37	47.66	58.11	47.34
Endogenous	TRAF2	NM_021138.3	71.42	72.73	75.06	58.25	66.01	74.04	75.53	62.18	72.25	86.20	61.28	63.47
Endogenous	TRAF6	NM_145803.2	217.13	214.42	213.55	218.43	228.41	256.06	226.59	196.02	230.08	247.44	228.21	231.30
Endogenous	TRAT1	NM_016388.2	23.81	20.00	20.55	20.00	20.00	20.00	20.00	20.00	22.23	25.35	24.30	23.67
Endogenous	TRIB3	NM_021158.3	140.94	152.08	151.90	544.61	558.45	513.15	123.24	130.68	102.26	505.03	481.77	477.66
Endogenous	TRRAP	NM_003496.2	593.30	642.33	700.52	588.29	537.49	503.90	537.66	550.11	630.22	434.04	416.27	391.60
Endogenous	TTN	NM_133432.1	20.00	20.78	20.00	24.27	24.10	20.00	20.00	20.00	20.00	20.00	20.00	20.00
Endogenous	TXN	NM_003329.2	9967.07	10827.00	11018.92	6607.12	6457.22	6757.36	8558.91	9152.70	9255.41	4895.13	5055.43	5058.50
Endogenous	TXN2	NM_012473.3	1799.90	1909.98	1809.38	1356.18	1329.58	1387.26	1954.87	1869.53	1850.64	1285.90	1244.58	1279.15
Endogenous	TXNDC5	NM_030810.2	2836.99	2825.30	2847.66	6728.46	6744.30	6788.21	3002.38	2984.51	3115.52	7059.25	7031.12	7047.69
Endogenous	UBA52	NM_003333.3	10647.99	10196.96	9894.86	8431.21	8139.89	8081.89	8514.18	8266.41	7873.82	6661.72	6907.51	6724.94
Endogenous	UBE2D2	NM_181838.1	802.81	870.92	894.42	1121.25	1136.80	1121.94	959.05	882.07	981.45	1167.25	1246.69	1200.61
Endogenous	UBE2N	NM_003348.3	281.89	272.04	279.67	475.68	456.81	432.94	290.20	281.38	284.54	477.65	458.53	483.04
Endogenous	UBE4B	NM_006048.4	1114.22	1130.69	1151.75	675.66	637.03	658.15	1099.18	1118.14	1044.80	584.13	603.27	591.70
Endogenous	UQCRB	NM_006294.3	28.57	33.06	33.06	20.00	34.58	29.82	27.83	35.83	32.23	36.51	27.47	31.20
Endogenous	UQCRFS1	NM_006003.2	973.28	964.44	997.17	1112.51	1118.99	1135.31	1071.35	1058.07	1025.91	1094.23	1132.59	1113.47
Endogenous	UQCRH	NM_006004.2	1678.00	1690.83	1619.96	1343.56	1402.92	1294.71	1573.24	1601.85	1578.32	1277.78	1324.87	1223.21
Endogenous	VAMP8	NM_003761.4	25.71	36.84	32.17	40.77	41.91	45.25	47.70	37.94	34.46	51.72	44.37	36.58
Endogenous	VAV1	NM_005428.2	20.00	20.00	20.00	20.00	20.95	24.68	20.00	20.00	23.34	20.00	20.00	22.59
Endogenous	VCAM1	NM_001078.3	759.96	805.74	842.59	100.96	104.77	103.86	358.77	400.46	454.60	150.09	161.65	159.22
Endogenous	VEGFA	NM_001025366.1	318.08	294.72	345.79	863.02	842.38	807.26	231.56	274.00	268.98	963.41	1026.93	941.34
Endogenous	VEGFB	NM_003377.3	333.32	387.29	335.96	237.84	240.98	234.47	390.58	344.61	352.34	209.92	217.64	200.10
Endogenous	VIM	NM_003380.2	54986.52	56303.82	55712.00	30389.24	28528.90	28425.94	55362.57	55341.94	50868.61	27325.30	27228.55	27093.42
Endogenous	WAS	NM_000377.2	20.95	20.78	20.00	20.00	24.10	20.00	20.00	22.13	32.23	25.35	27.47	29.05
Endogenous	WWC1	NM_001161662.1	29.52	38.73	49.14	22.33	20.00	26.74	37.77	36.88	27.79	26.37	20.00	26.90
Endogenous	XAF1	NM_199139.2	190.47	134.13	180.49	332.01	341.56	317.76	135.16	141.22	125.60	338.71	341.25	293.70
Endogenous	XBP1	NM_005080.2	622.82	562.98	580.79	1428.99	1432.26	1507.58	500.89	462.64	479.05	1569.85	1562.59	1607.27
Endogenous	XCL1/2	NM_003175.3	20.00	20.00	20.00	20.00	20.00	20.00	20.00	20.00	20.00	25.35	20.00	20.00
Endogenous	XIAP	NM_001167.3	793.29	784.96	787.19	1382.39	1298.15	1226.83	805.01	776.69	800.28	1233.16	1241.41	1229.66
Endogenous	YWHAB	NM_003404.4	2053.22	2061.12	1949.67	2393.94	2371.03	2335.41	1753.12	1832.65	1629.45	1916.68	1898.56	1922.49
Endogenous	YWHAE	NM_006761.4	5870.16	5609.03	5726.58	5707.21	5723.80	5745.45	5530.69	5347.24	5729.75	5969.08	6147.87	6269.87
Endogenous	YWHAG	NM_012479.3	2847.46	2908.42	2892.33	5490.72	5331.95	5535.66	3129.59	3105.70	3034.38	5433.62	5147.35	5352.20
Endogenous	YWHAQ	NM_006826.2	5806.35	5609.98	5644.38	3553.05	3542.41	3477.92	6525.52	6313.62	6165.45	3497.68	3394.59	3431.86
Endogenous	ZFYVE16	NM_001105251.2	439.98	426.01	460.16	443.65	396.05	425.74	433.31	433.13	441.26	463.45	403.59	401.28
Housekeeping	ACAD9	NM_014049.4	392.36	403.34	396.72	454.32	424.33	417.51	473.07	479.50	502.40	527.34	490.22	489.50
Housekeeping	ARMH3	NM_024541.2	376.17	396.73	417.27	310.65	299.65	305.42	478.03	401.52	494.61	387.39	342.31	373.31
Housekeeping	CNOT10	NM_001256741.1	163.80	170.03	160.83	151.44	159.26	166.59	172.93	169.67	164.50	185.58	154.25	159.22
Housekeeping	GUSB	NM_000181.3	829.48	893.59	912.29	596.06	598.26	600.56	937.19	945.30	889.19	577.03	649.76	609.99
Housekeeping	MTMR14	NM_022485.3	183.80	185.14	185.85	161.15	154.02	150.14	169.95	204.45	170.06	125.75	142.63	137.70
Housekeeping	NOL7	NM_016167.3	1346.59	1276.15	1281.31	2019.22	1992.80	2052.61	1298.94	1298.34	1397.15	2127.61	2143.67	2200.05
Housekeeping	NUBP1	NM_002484.3	423.79	407.12	394.04	350.45	392.90	355.81	424.37	398.36	403.47	369.14	412.04	391.60
Housekeeping	PGK1	NM_000291.2	3776.94	3577.20	3704.54	4877.19	4984.10	5090.38	2996.41	3048.79	3131.08	4324.18	4453.22	4359.22
Housekeeping	PPIA	NM_021130.3	15852.47	15348.80	15540.14	20393.14	20070.50	20628.91	14523.91	14854.03	14152.65	17276.45	17270.88	17673.55
Housekeeping	RPLP0	NM_001002.3	33846.72	33196.08	32485.79	29499.04	29166.97	29015.19	28528.04	28825.99	27606.17	26408.54	26156.19	26276.87
